# Supplementary material for: Gradient area-selective deposition for seamless gap-filling in 3D nanostructures through surface chemical reactivity control
Source: Nat Commun. 2022 Dec 9;13:7597. doi: 10.1038/s41467-022-35428-6 (PMC9734176; doi:10.1038/s41467-022-35428-6)
Supplement: Supplementary file 2 — Source Data [file 41467_2022_35428_MOESM2_ESM.xlsx]

## Sheet: Figure 2b
Figure 2b	WCA measurement with various exposure times of TMPMCT on the TiO2 surface.
	Exposure time (s)	WCA (degree)	Error
	0	45.1	0.67
	10	83	2.05
	20	87.9	2.8
	30	91.5	1.77
	40	94.2	2.47
	50	96.1	1.83
	60	97.7	2.05
	70	97.8	2.54

## Sheet: Figure 2c
Figure 2c	The growth of subsequent TiO2 ALD on TMPMCT inhibitor layers
	ALD cycles (#)	Typical TiO2 ALD (nm)	Error	TiO2/20s TMPMCT	Error	TiO2/40s TMPMCT	Error	TiO2/60s TMPMCT	Error
	0	0	0	0	0	0	0	0	0
	100	6.14967	0.23283	0.16733	0.1057	0.33678	0.08209	0.305	0.04074
	200	11.6104	0.37363	0.49133	0.15125	0.54189	0.07953	1.00544	0.10953
	300	17.0026	0.49211	2.169	1.39787	0.43233	0.06597	0.94722	0.11812
	400	22.2089	0.67022	6.41744	3.43201	0.717	0.06396	0.92989	0.1171
	500	27.9737	0.83606	11.5196	4.83755	0.21422	0.06144	0.67456	0.13384
	600	33.3741	0.88141	16.2884	5.29486	0.72467	0.76454	1.36656	0.14356
	700	38.9365	1.02832			1.812	3.25088	1.51989	0.10319
	800	44.4988	1.17522			3.20956	4.68476	1.284	0.216
	900	50.0612	1.32212			7.05856	7.125	2.33889	1.69724
	1000	55.6235	1.46902			12.9987	8.18957	4.66488	4.61214
	Fitting by JMAK model
	Cycles	Typical TiO2 ALD	TiO2/20s TMPMCT	TiO2/40s TMPMCT	TiO2/60s TMPMCT
	0	0	0	0	0
	1	0.056	0	0	0
	2	0.112	0	0	0
	3	0.168	0	0	0
	4	0.224	0	0	0
	5	0.28	0	0	0
	6	0.336	0	0	0
	7	0.392	0	0	0
	8	0.448	0	0	0
	9	0.504	0	0	0
	10	0.56	0	0	0
	11	0.616	0	0	0
	12	0.672	0	0	0
	13	0.728	0	0	0
	14	0.784	0	0	0
	15	0.84	0	0	0
	16	0.896	0	0	0
	17	0.952	0	0	0
	18	1.008	0	0	0
	19	1.064	0	0	0
	20	1.12	0	0	0
	21	1.176	0	0	0
	22	1.232	0	0	0
	23	1.288	0	0	0
	24	1.344	0	0	0
	25	1.4	0	0	0
	26	1.456	0	0	0
	27	1.512	0	0	0
	28	1.568	0	0	0
	29	1.624	0	0	0
	30	1.68	0	0	0
	31	1.736	0	0	0
	32	1.792	0	0	0
	33	1.848	0	0	1.24345e-17
	34	1.904	0	0	3.73035e-17
	35	1.96	0	0	9.9476e-17
	36	2.016	0	0	2.11386e-16
	37	2.072	0	0	4.47642e-16
	38	2.128	0.0001	0	8.95284e-16
	39	2.184	0.0001	0	1.74083e-15
	40	2.24	0.0001	0	3.28271e-15
	41	2.296	0.0001	0	6.00586e-15
	42	2.352	0.0001	0	1.07061e-14
	43	2.408	0.0001	0	1.86269e-14
	44	2.464	0.0001	0	3.1708e-14
	45	2.52	0.0002	0	5.28591e-14
	46	2.576	0.0002	0	8.64322e-14
	47	2.632	0.0002	0	1.38769e-13
	48	2.688	0.0003	0	2.19009e-13
	49	2.744	0.0003	0	3.40121e-13
	50	2.8	0.0003	0	5.20222e-13
	51	2.856	0.0004	0	7.84294e-13
	52	2.912	0.0004	0	1.16642e-12
	53	2.968	0.0005	0	1.71247e-12
	54	3.024	0.0005	0	2.48358e-12
	55	3.08	0.0006	0	3.56033e-12
	56	3.136	0.0006	0	5.04792e-12
	57	3.192	0.0007	0	7.08238e-12
	58	3.248	0.0008	0	9.83809e-12
	59	3.304	0.0009	0	1.35367e-11
	60	3.36	0.001	0	1.84577e-11
	61	3.416	0.0011	0	2.49508e-11
	62	3.472	0.0012	0	3.34506e-11
	63	3.528	0.0013	0	4.44933e-11
	64	3.584	0.0014	0	5.87362e-11
	65	3.64	0.0015	0	7.69801e-11
	66	3.696	0.0017	0	1.00195e-10
	67	3.752	0.0018	0	1.29547e-10
	68	3.808	0.002	0	1.66436e-10
	69	3.864	0.0021	0	2.12528e-10
	70	3.92	0.0023	0	2.69796e-10
	71	3.976	0.0025	0	3.40572e-10
	72	4.032	0.0027	0	4.2759e-10
	73	4.088	0.0029	0	5.34051e-10
	74	4.144	0.0032	0	6.6368e-10
	75	4.2	0.0034	0	8.20797e-10
	76	4.256	0.0037	0	1.01039e-09
	77	4.312	0.0039	0	1.23821e-09
	78	4.368	0.0042	0	1.51084e-09
	79	4.424	0.0045	0	1.83581e-09
	80	4.48	0.0049	0	2.2217e-09
	81	4.536	0.0052	0	2.67824e-09
	82	4.592	0.0056	0	3.21646e-09
	83	4.648	0.0059	0	3.8488e-09
	84	4.704	0.0063	0	4.58926e-09
	85	4.76	0.0067	0	5.45356e-09
	86	4.816	0.0072	0	6.4593e-09
	87	4.872	0.0076	0	7.6261e-09
	88	4.928	0.0081	0	8.97586e-09
	89	4.984	0.0086	0	1.05329e-08
	90	5.04	0.0091	0	1.23241e-08
	91	5.096	0.0097	0	1.43793e-08
	92	5.152	0.0102	0	1.67314e-08
	93	5.208	0.0108	0	1.94166e-08
	94	5.264	0.0115	0	2.24748e-08
	95	5.32	0.0121	0	2.59495e-08
	96	5.376	0.0128	0	2.98887e-08
	97	5.432	0.0135	0	3.43446e-08
	98	5.488	0.0142	0	3.93742e-08
	99	5.544	0.015	0	4.50396e-08
	100	5.6	0.0158	0	5.14083e-08
	101	5.656	0.0167	0	5.85535e-08
	102	5.712	0.0175	0	6.65548e-08
	103	5.768	0.0184	0	7.54979e-08
	104	5.824	0.0194	0	8.54759e-08
	105	5.88	0.0203	0	9.65887e-08
	106	5.936	0.0213	0	1.08944e-07
	107	5.992	0.0224	0	1.22659e-07
	108	6.048	0.0235	0	1.37857e-07
	109	6.104	0.0246	0	1.54673e-07
	110	6.16	0.0258	0	1.7325e-07
	111	6.216	0.027	0	1.93742e-07
	112	6.272	0.0282	0	2.16312e-07
	113	6.328	0.0295	0	2.41137e-07
	114	6.384	0.0309	0	2.68403e-07
	115	6.44	0.0322	0	2.9831e-07
	116	6.496	0.0337	0	3.3107e-07
	117	6.552	0.0351	0	3.66908e-07
	118	6.608	0.0367	0	4.06064e-07
	119	6.664	0.0382	0	4.48793e-07
	120	6.72	0.0399	0	4.95364e-07
	121	6.776	0.0416	0	5.46062e-07
	122	6.832	0.0433	0	6.0119e-07
	123	6.888	0.0451	0	6.61067e-07
	124	6.944	0.0469	0	7.26032e-07
	125	7	0.0488	0	7.96439e-07
	126	7.056	0.0508	0	8.72664e-07
	127	7.112	0.0528	0	9.55104e-07
	128	7.168	0.0549	0	1.04418e-06
	129	7.224	0.057	0	1.14032e-06
	130	7.28	0.0592	0	1.24399e-06
	131	7.336	0.0615	0	1.35567e-06
	132	7.392	0.0638	0	1.47588e-06
	133	7.448	0.0662	0	1.60514e-06
	134	7.504	0.0687	0	1.74401e-06
	135	7.56	0.0712	0	1.89309e-06
	136	7.616	0.0738	0	2.05298e-06
	137	7.672	0.0765	0	2.22432e-06
	138	7.728	0.0792	0	2.40778e-06
	139	7.784	0.082	0	2.60407e-06
	140	7.84	0.0849	0	2.81391e-06
	141	7.896	0.0879	0	3.03806e-06
	142	7.952	0.0909	0	3.27733e-06
	143	8.008	0.094	0	3.53254e-06
	144	8.064	0.0973	0	3.80456e-06
	145	8.12	0.1005	0	4.09429e-06
	146	8.176	0.1039	0	4.40265e-06
	147	8.232	0.1073	0.0001	4.73064e-06
	148	8.288	0.1109	0.0001	5.07925e-06
	149	8.344	0.1145	0.0001	5.44954e-06
	150	8.4	0.1182	0.0001	5.84261e-06
	151	8.456	0.122	0.0001	6.25959e-06
	152	8.512	0.1259	0.0001	6.70165e-06
	153	8.568	0.1299	0.0001	7.17002e-06
	154	8.624	0.1339	0.0001	7.66595e-06
	155	8.68	0.1381	0.0001	8.19078e-06
	156	8.736	0.1424	0.0001	8.74584e-06
	157	8.792	0.1467	0.0001	9.33255e-06
	158	8.848	0.1512	0.0001	9.95236e-06
	159	8.904	0.1557	0.0001	1.06068e-05
	160	8.96	0.1604	0.0001	1.12974e-05
	161	9.016	0.1652	0.0001	1.20257e-05
	162	9.072	0.17	0.0001	1.27935e-05
	163	9.128	0.175	0.0001	1.36024e-05
	164	9.184	0.1801	0.0001	1.44543e-05
	165	9.24	0.1853	0.0001	1.53509e-05
	166	9.296	0.1905	0.0002	1.62941e-05
	167	9.352	0.1959	0.0002	1.72859e-05
	168	9.408	0.2015	0.0002	1.83283e-05
	169	9.464	0.2071	0.0002	1.94234e-05
	170	9.52	0.2128	0.0002	2.05733e-05
	171	9.576	0.2187	0.0002	2.17801e-05
	172	9.632	0.2247	0.0002	2.30461e-05
	173	9.688	0.2308	0.0002	2.43737e-05
	174	9.744	0.237	0.0002	2.57653e-05
	175	9.8	0.2433	0.0002	2.72233e-05
	176	9.856	0.2498	0.0003	2.87502e-05
	177	9.912	0.2564	0.0003	3.03486e-05
	178	9.968	0.2631	0.0003	3.20213e-05
	179	10.024	0.27	0.0003	3.37709e-05
	180	10.08	0.2769	0.0003	3.56002e-05
	181	10.136	0.284	0.0003	3.75122e-05
	182	10.192	0.2913	0.0003	3.95099e-05
	183	10.248	0.2986	0.0004	4.15962e-05
	184	10.304	0.3061	0.0004	4.37744e-05
	185	10.36	0.3138	0.0004	4.60475e-05
	186	10.416	0.3216	0.0004	4.8419e-05
	187	10.472	0.3295	0.0004	5.08922e-05
	188	10.528	0.3375	0.0004	5.34704e-05
	189	10.584	0.3457	0.0005	5.61574e-05
	190	10.64	0.3541	0.0005	5.89566e-05
	191	10.696	0.3626	0.0005	6.18719e-05
	192	10.752	0.3712	0.0005	6.49069e-05
	193	10.808	0.38	0.0005	6.80657e-05
	194	10.864	0.3889	0.0006	7.13522e-05
	195	10.92	0.398	0.0006	7.47705e-05
	196	10.976	0.4072	0.0006	7.83246e-05
	197	11.032	0.4166	0.0006	8.2019e-05
	198	11.088	0.4261	0.0007	8.5858e-05
	199	11.144	0.4358	0.0007	8.9846e-05
	200	11.2	0.4457	0.0007	9.39876e-05
	201	11.256	0.4557	0.0008	9.82874e-05
	202	11.312	0.4658	0.0008	0.00010275
	203	11.368	0.4762	0.0008	0.000107381
	204	11.424	0.4866	0.0008	0.000112184
	205	11.48	0.4973	0.0009	0.000117166
	206	11.536	0.5081	0.0009	0.00012233
	207	11.592	0.5191	0.001	0.000127683
	208	11.648	0.5302	0.001	0.00013323
	209	11.704	0.5416	0.001	0.000138975
	210	11.76	0.553	0.0011	0.000144926
	211	11.816	0.5647	0.0011	0.000151087
	212	11.872	0.5765	0.0011	0.000157465
	213	11.928	0.5885	0.0012	0.000164065
	214	11.984	0.6007	0.0012	0.000170893
	215	12.04	0.6131	0.0013	0.000177956
	216	12.096	0.6256	0.0013	0.00018526
	217	12.152	0.6383	0.0014	0.000192812
	218	12.208	0.6512	0.0014	0.000200617
	219	12.264	0.6643	0.0015	0.000208682
	220	12.32	0.6775	0.0015	0.000217015
	221	12.376	0.691	0.0016	0.000225622
	222	12.432	0.7046	0.0016	0.000234511
	223	12.488	0.7184	0.0017	0.000243688
	224	12.544	0.7324	0.0018	0.00025316
	225	12.6	0.7466	0.0018	0.000262936
	226	12.656	0.7609	0.0019	0.000273023
	227	12.712	0.7755	0.0019	0.000283427
	228	12.768	0.7902	0.002	0.000294158
	229	12.824	0.8052	0.0021	0.000305223
	230	12.88	0.8203	0.0021	0.00031663
	231	12.936	0.8356	0.0022	0.000328388
	232	12.992	0.8512	0.0023	0.000340505
	233	13.048	0.8669	0.0024	0.000352988
	234	13.104	0.8828	0.0024	0.000365848
	235	13.16	0.8989	0.0025	0.000379092
	236	13.216	0.9152	0.0026	0.00039273
	237	13.272	0.9317	0.0027	0.00040677
	238	13.328	0.9485	0.0028	0.000421223
	239	13.384	0.9654	0.0028	0.000436096
	240	13.44	0.9825	0.0029	0.0004514
	241	13.496	0.9998	0.003	0.000467145
	242	13.552	1.0173	0.0031	0.000483339
	243	13.608	1.0351	0.0032	0.000499994
	244	13.664	1.053	0.0033	0.000517119
	245	13.72	1.0711	0.0034	0.000534724
	246	13.776	1.0895	0.0035	0.00055282
	247	13.832	1.1081	0.0036	0.000571417
	248	13.888	1.1268	0.0037	0.000590527
	249	13.944	1.1458	0.0039	0.000610159
	250	14	1.165	0.004	0.000630325
	251	14.056	1.1844	0.0041	0.000651036
	252	14.112	1.204	0.0042	0.000672304
	253	14.168	1.2238	0.0043	0.00069414
	254	14.224	1.2439	0.0044	0.000716555
	255	14.28	1.2641	0.0046	0.000739562
	256	14.336	1.2846	0.0047	0.000763172
	257	14.392	1.3053	0.0048	0.000787398
	258	14.448	1.3262	0.005	0.000812251
	259	14.504	1.3473	0.0051	0.000837745
	260	14.56	1.3686	0.0053	0.000863892
	261	14.616	1.3902	0.0054	0.000890705
	262	14.672	1.4119	0.0056	0.000918197
	263	14.728	1.4339	0.0057	0.000946381
	264	14.784	1.4561	0.0059	0.000975271
	265	14.84	1.4786	0.006	0.001
	266	14.896	1.5012	0.0062	0.00104
	267	14.952	1.5241	0.0064	0.00107
	268	15.008	1.5472	0.0065	0.0011
	269	15.064	1.5705	0.0067	0.00113
	270	15.12	1.594	0.0069	0.00116
	271	15.176	1.6177	0.0071	0.0012
	272	15.232	1.6417	0.0073	0.00123
	273	15.288	1.6659	0.0074	0.00127
	274	15.344	1.6903	0.0076	0.00131
	275	15.4	1.715	0.0078	0.00134
	276	15.456	1.7398	0.008	0.00138
	277	15.512	1.7649	0.0082	0.00142
	278	15.568	1.7902	0.0085	0.00146
	279	15.624	1.8157	0.0087	0.0015
	280	15.68	1.8415	0.0089	0.00155
	281	15.736	1.8675	0.0091	0.00159
	282	15.792	1.8937	0.0093	0.00163
	283	15.848	1.9201	0.0096	0.00168
	284	15.904	1.9467	0.0098	0.00172
	285	15.96	1.9736	0.0101	0.00177
	286	16.016	2.0007	0.0103	0.00182
	287	16.072	2.028	0.0106	0.00187
	288	16.128	2.0556	0.0108	0.00192
	289	16.184	2.0833	0.0111	0.00197
	290	16.24	2.1113	0.0113	0.00202
	291	16.296	2.1396	0.0116	0.00208
	292	16.352	2.168	0.0119	0.00213
	293	16.408	2.1967	0.0122	0.00219
	294	16.464	2.2255	0.0125	0.00224
	295	16.52	2.2547	0.0128	0.0023
	296	16.576	2.284	0.0131	0.00236
	297	16.632	2.3135	0.0134	0.00242
	298	16.688	2.3433	0.0137	0.00248
	299	16.744	2.3733	0.014	0.00255
	300	16.8	2.4035	0.0143	0.00261
	301	16.856	2.434	0.0146	0.00268
	302	16.912	2.4646	0.015	0.00275
	303	16.968	2.4955	0.0153	0.00281
	304	17.024	2.5266	0.0156	0.00288
	305	17.08	2.558	0.016	0.00296
	306	17.136	2.5895	0.0164	0.00303
	307	17.192	2.6213	0.0167	0.0031
	308	17.248	2.6532	0.0171	0.00318
	309	17.304	2.6854	0.0175	0.00326
	310	17.36	2.7179	0.0179	0.00334
	311	17.416	2.7505	0.0182	0.00342
	312	17.472	2.7833	0.0186	0.0035
	313	17.528	2.8164	0.019	0.00358
	314	17.584	2.8497	0.0195	0.00367
	315	17.64	2.8832	0.0199	0.00375
	316	17.696	2.9169	0.0203	0.00384
	317	17.752	2.9508	0.0207	0.00393
	318	17.808	2.985	0.0212	0.00403
	319	17.864	3.0193	0.0216	0.00412
	320	17.92	3.0539	0.0221	0.00421
	321	17.976	3.0887	0.0225	0.00431
	322	18.032	3.1236	0.023	0.00441
	323	18.088	3.1588	0.0235	0.00451
	324	18.144	3.1942	0.024	0.00461
	325	18.2	3.2299	0.0245	0.00472
	326	18.256	3.2657	0.025	0.00483
	327	18.312	3.3017	0.0255	0.00493
	328	18.368	3.3379	0.026	0.00505
	329	18.424	3.3744	0.0265	0.00516
	330	18.48	3.411	0.0271	0.00527
	331	18.536	3.4478	0.0276	0.00539
	332	18.592	3.4849	0.0282	0.00551
	333	18.648	3.5221	0.0287	0.00563
	334	18.704	3.5596	0.0293	0.00575
	335	18.76	3.5972	0.0299	0.00588
	336	18.816	3.6351	0.0304	0.006
	337	18.872	3.6731	0.031	0.00613
	338	18.928	3.7113	0.0317	0.00626
	339	18.984	3.7498	0.0323	0.0064
	340	19.04	3.7884	0.0329	0.00653
	341	19.096	3.8272	0.0335	0.00667
	342	19.152	3.8662	0.0342	0.00681
	343	19.208	3.9054	0.0348	0.00696
	344	19.264	3.9448	0.0355	0.0071
	345	19.32	3.9844	0.0362	0.00725
	346	19.376	4.0242	0.0368	0.0074
	347	19.432	4.0642	0.0375	0.00755
	348	19.488	4.1043	0.0382	0.00771
	349	19.544	4.1446	0.039	0.00787
	350	19.6	4.1851	0.0397	0.00803
	351	19.656	4.2258	0.0404	0.00819
	352	19.712	4.2667	0.0412	0.00836
	353	19.768	4.3078	0.0419	0.00853
	354	19.824	4.349	0.0427	0.0087
	355	19.88	4.3904	0.0435	0.00887
	356	19.936	4.432	0.0443	0.00905
	357	19.992	4.4738	0.0451	0.00923
	358	20.048	4.5157	0.0459	0.00941
	359	20.104	4.5578	0.0467	0.0096
	360	20.16	4.6001	0.0475	0.00979
	361	20.216	4.6426	0.0484	0.00998
	362	20.272	4.6852	0.0492	0.01017
	363	20.328	4.728	0.0501	0.01037
	364	20.384	4.771	0.051	0.01057
	365	20.44	4.8141	0.0519	0.01078
	366	20.496	4.8574	0.0528	0.01098
	367	20.552	4.9008	0.0537	0.01119
	368	20.608	4.9444	0.0547	0.01141
	369	20.664	4.9882	0.0556	0.01162
	370	20.72	5.0321	0.0566	0.01184
	371	20.776	5.0762	0.0575	0.01207
	372	20.832	5.1205	0.0585	0.01229
	373	20.888	5.1649	0.0595	0.01252
	374	20.944	5.2094	0.0605	0.01276
	375	21	5.2541	0.0616	0.01299
	376	21.056	5.299	0.0626	0.01323
	377	21.112	5.344	0.0637	0.01348
	378	21.168	5.3892	0.0647	0.01373
	379	21.224	5.4345	0.0658	0.01398
	380	21.28	5.4799	0.0669	0.01423
	381	21.336	5.5255	0.068	0.01449
	382	21.392	5.5712	0.0692	0.01475
	383	21.448	5.6171	0.0703	0.01502
	384	21.504	5.6631	0.0714	0.01529
	385	21.56	5.7093	0.0726	0.01556
	386	21.616	5.7556	0.0738	0.01584
	387	21.672	5.802	0.075	0.01612
	388	21.728	5.8486	0.0762	0.01641
	389	21.784	5.8953	0.0774	0.0167
	390	21.84	5.9421	0.0787	0.01699
	391	21.896	5.9891	0.0799	0.01729
	392	21.952	6.0361	0.0812	0.01759
	393	22.008	6.0834	0.0825	0.0179
	394	22.064	6.1307	0.0838	0.01821
	395	22.12	6.1782	0.0852	0.01852
	396	22.176	6.2258	0.0865	0.01884
	397	22.232	6.2735	0.0879	0.01917
	398	22.288	6.3213	0.0892	0.01949
	399	22.344	6.3693	0.0906	0.01983
	400	22.4	6.4173	0.092	0.02016
	401	22.456	6.4655	0.0935	0.02051
	402	22.512	6.5138	0.0949	0.02085
	403	22.568	6.5623	0.0964	0.0212
	404	22.624	6.6108	0.0978	0.02156
	405	22.68	6.6594	0.0993	0.02192
	406	22.736	6.7082	0.1008	0.02228
	407	22.792	6.757	0.1024	0.02265
	408	22.848	6.806	0.1039	0.02303
	409	22.904	6.8551	0.1055	0.02341
	410	22.96	6.9043	0.1071	0.02379
	411	23.016	6.9536	0.1087	0.02418
	412	23.072	7.0029	0.1103	0.02458
	413	23.128	7.0524	0.1119	0.02498
	414	23.184	7.102	0.1136	0.02538
	415	23.24	7.1517	0.1153	0.02579
	416	23.296	7.2015	0.117	0.02621
	417	23.352	7.2514	0.1187	0.02663
	418	23.408	7.3013	0.1204	0.02705
	419	23.464	7.3514	0.1222	0.02749
	420	23.52	7.4016	0.124	0.02792
	421	23.576	7.4518	0.1258	0.02837
	422	23.632	7.5022	0.1276	0.02881
	423	23.688	7.5526	0.1294	0.02927
	424	23.744	7.6031	0.1313	0.02973
	425	23.8	7.6537	0.1332	0.03019
	426	23.856	7.7044	0.1351	0.03066
	427	23.912	7.7552	0.137	0.03114
	428	23.968	7.806	0.139	0.03162
	429	24.024	7.857	0.1409	0.03211
	430	24.08	7.908	0.1429	0.03261
	431	24.136	7.9591	0.1449	0.03311
	432	24.192	8.0102	0.1469	0.03361
	433	24.248	8.0615	0.149	0.03413
	434	24.304	8.1128	0.1511	0.03464
	435	24.36	8.1642	0.1532	0.03517
	436	24.416	8.2157	0.1553	0.0357
	437	24.472	8.2672	0.1574	0.03624
	438	24.528	8.3188	0.1596	0.03678
	439	24.584	8.3705	0.1618	0.03733
	440	24.64	8.4222	0.164	0.03789
	441	24.696	8.474	0.1662	0.03845
	442	24.752	8.5259	0.1685	0.03903
	443	24.808	8.5779	0.1708	0.0396
	444	24.864	8.6299	0.1731	0.04019
	445	24.92	8.682	0.1754	0.04078
	446	24.976	8.7341	0.1778	0.04137
	447	25.032	8.7863	0.1802	0.04198
	448	25.088	8.8386	0.1826	0.04259
	449	25.144	8.8909	0.185	0.04321
	450	25.2	8.9433	0.1875	0.04383
	451	25.256	8.9957	0.1899	0.04447
	452	25.312	9.0482	0.1924	0.04511
	453	25.368	9.1007	0.195	0.04575
	454	25.424	9.1533	0.1975	0.04641
	455	25.48	9.206	0.2001	0.04707
	456	25.536	9.2587	0.2027	0.04774
	457	25.592	9.3114	0.2054	0.04842
	458	25.648	9.3642	0.208	0.0491
	459	25.704	9.4171	0.2107	0.04979
	460	25.76	9.47	0.2134	0.05049
	461	25.816	9.523	0.2162	0.0512
	462	25.872	9.576	0.2189	0.05192
	463	25.928	9.629	0.2217	0.05264
	464	25.984	9.6821	0.2245	0.05337
	465	26.04	9.7352	0.2274	0.05411
	466	26.096	9.7884	0.2303	0.05486
	467	26.152	9.8416	0.2332	0.05561
	468	26.208	9.8949	0.2361	0.05638
	469	26.264	9.9482	0.2391	0.05715
	470	26.32	10.0015	0.2421	0.05793
	471	26.376	10.0549	0.2451	0.05872
	472	26.432	10.1083	0.2481	0.05951
	473	26.488	10.1618	0.2512	0.06032
	474	26.544	10.2153	0.2543	0.06113
	475	26.6	10.2688	0.2575	0.06196
	476	26.656	10.3224	0.2606	0.06279
	477	26.712	10.376	0.2638	0.06363
	478	26.768	10.4297	0.2671	0.06448
	479	26.824	10.4833	0.2703	0.06534
	480	26.88	10.537	0.2736	0.0662
	481	26.936	10.5908	0.2769	0.06708
	482	26.992	10.6445	0.2803	0.06797
	483	27.048	10.6983	0.2837	0.06886
	484	27.104	10.7522	0.2871	0.06976
	485	27.16	10.806	0.2905	0.07068
	486	27.216	10.8599	0.294	0.0716
	487	27.272	10.9139	0.2975	0.07253
	488	27.328	10.9678	0.301	0.07347
	489	27.384	11.0218	0.3046	0.07442
	490	27.44	11.0758	0.3082	0.07538
	491	27.496	11.1298	0.3119	0.07635
	492	27.552	11.1839	0.3155	0.07733
	493	27.608	11.2379	0.3192	0.07832
	494	27.664	11.292	0.323	0.07932
	495	27.72	11.3462	0.3267	0.08033
	496	27.776	11.4003	0.3305	0.08135
	497	27.832	11.4545	0.3344	0.08239
	498	27.888	11.5087	0.3382	0.08343
	499	27.944	11.5629	0.3421	0.08448
	500	28	11.6171	0.3461	0.08554
	501	28.056	11.6714	0.3501	0.08661
	502	28.112	11.7257	0.3541	0.08769
	503	28.168	11.78	0.3581	0.08878
	504	28.224	11.8343	0.3622	0.08989
	505	28.28	11.8886	0.3663	0.091
	506	28.336	11.943	0.3705	0.09213
	507	28.392	11.9974	0.3746	0.09326
	508	28.448	12.0517	0.3789	0.09441
	509	28.504	12.1062	0.3831	0.09557
	510	28.56	12.1606	0.3874	0.09674
	511	28.616	12.215	0.3918	0.09792
	512	28.672	12.2695	0.3961	0.09911
	513	28.728	12.324	0.4005	0.10031
	514	28.784	12.3784	0.405	0.10153
	515	28.84	12.4329	0.4094	0.10275
	516	28.896	12.4875	0.414	0.10399
	517	28.952	12.542	0.4185	0.10524
	518	29.008	12.5965	0.4231	0.1065
	519	29.064	12.6511	0.4277	0.10777
	520	29.12	12.7057	0.4324	0.10906
	521	29.176	12.7603	0.4371	0.11035
	522	29.232	12.8148	0.4419	0.11166
	523	29.288	12.8695	0.4467	0.11298
	524	29.344	12.9241	0.4515	0.11432
	525	29.4	12.9787	0.4564	0.11566
	526	29.456	13.0334	0.4613	0.11702
	527	29.512	13.088	0.4662	0.11839
	528	29.568	13.1427	0.4712	0.11977
	529	29.624	13.1973	0.4762	0.12117
	530	29.68	13.252	0.4813	0.12257
	531	29.736	13.3067	0.4864	0.124
	532	29.792	13.3614	0.4915	0.12543
	533	29.848	13.4161	0.4967	0.12688
	534	29.904	13.4709	0.502	0.12834
	535	29.96	13.5256	0.5072	0.12981
	536	30.016	13.5803	0.5125	0.13129
	537	30.072	13.6351	0.5179	0.13279
	538	30.128	13.6898	0.5233	0.1343
	539	30.184	13.7446	0.5287	0.13583
	540	30.24	13.7994	0.5342	0.13737
	541	30.296	13.8541	0.5398	0.13892
	542	30.352	13.9089	0.5453	0.14049
	543	30.408	13.9637	0.5509	0.14207
	544	30.464	14.0185	0.5566	0.14366
	545	30.52	14.0733	0.5623	0.14527
	546	30.576	14.1281	0.568	0.14689
	547	30.632	14.183	0.5738	0.14853
	548	30.688	14.2378	0.5797	0.15018
	549	30.744	14.2926	0.5855	0.15185
	550	30.8	14.3475	0.5915	0.15352
	551	30.856	14.4023	0.5974	0.15522
	552	30.912	14.4571	0.6034	0.15693
	553	30.968	14.512	0.6095	0.15865
	554	31.024	14.5668	0.6156	0.16039
	555	31.08	14.6217	0.6218	0.16214
	556	31.136	14.6766	0.6279	0.16391
	557	31.192	14.7314	0.6342	0.16569
	558	31.248	14.7863	0.6405	0.16749
	559	31.304	14.8412	0.6468	0.1693
	560	31.36	14.8961	0.6532	0.17113
	561	31.416	14.951	0.6596	0.17297
	562	31.472	15.0059	0.6661	0.17483
	563	31.528	15.0608	0.6726	0.1767
	564	31.584	15.1157	0.6792	0.17859
	565	31.64	15.1706	0.6858	0.1805
	566	31.696	15.2255	0.6925	0.18242
	567	31.752	15.2804	0.6992	0.18435
	568	31.808	15.3353	0.706	0.18631
	569	31.864	15.3902	0.7128	0.18827
	570	31.92	15.4451	0.7196	0.19026
	571	31.976	15.5	0.7266	0.19226
	572	32.032	15.555	0.7335	0.19428
	573	32.088	15.6099	0.7405	0.19631
	574	32.144	15.6648	0.7476	0.19836
	575	32.2	15.7198	0.7547	0.20043
	576	32.256	15.7747	0.7619	0.20251
	577	32.312	15.8296	0.7691	0.20461
	578	32.368	15.8846	0.7764	0.20673
	579	32.424	15.9395	0.7837	0.20887
	580	32.48	15.9945	0.791	0.21102
	581	32.536	16.0494	0.7985	0.21319
	582	32.592	16.1043	0.8059	0.21537
	583	32.648	16.1593	0.8134	0.21758
	584	32.704	16.2142	0.821	0.2198
	585	32.76	16.2692	0.8286	0.22204
	586	32.816	16.3242	0.8363	0.22429
	587	32.872	16.3791	0.8441	0.22657
	588	32.928	16.4341	0.8518	0.22886
	589	32.984	16.489	0.8597	0.23117
	590	33.04	16.544	0.8676	0.23349
	591	33.096	16.599	0.8755	0.23584
	592	33.152	16.6539	0.8835	0.2382
	593	33.208	16.7089	0.8916	0.24059
	594	33.264	16.7639	0.8997	0.24299
	595	33.32	16.8188	0.9078	0.24541
	596	33.376	16.8738	0.916	0.24784
	597	33.432	16.9288	0.9243	0.2503
	598	33.488	16.9837	0.9326	0.25277
	599	33.544	17.0387	0.941	0.25527
	600	33.6	17.0937	0.9495	0.25778
	601	33.656	17.1487	0.958	0.26031
	602	33.712	17.2036	0.9665	0.26287
	603	33.768	17.2586	0.9751	0.26544
	604	33.824	17.3136	0.9838	0.26803
	605	33.88	17.3686	0.9925	0.27064
	606	33.936	17.4236	1.0013	0.27327
	607	33.992	17.4785	1.0101	0.27591
	608	34.048	17.5335	1.019	0.27858
	609	34.104	17.5885	1.0279	0.28127
	610	34.16	17.6435	1.0369	0.28398
	611	34.216	17.6985	1.046	0.28671
	612	34.272	17.7535	1.0551	0.28946
	613	34.328	17.8084	1.0643	0.29223
	614	34.384	17.8634	1.0735	0.29502
	615	34.44	17.9184	1.0828	0.29783
	616	34.496	17.9734	1.0922	0.30066
	617	34.552	18.0284	1.1016	0.30351
	618	34.608	18.0834	1.1111	0.30638
	619	34.664	18.1384	1.1206	0.30928
	620	34.72	18.1934	1.1302	0.31219
	621	34.776	18.2483	1.1399	0.31513
	622	34.832	18.3033	1.1496	0.31808
	623	34.888	18.3583	1.1594	0.32106
	624	34.944	18.4133	1.1692	0.32406
	625	35	18.4683	1.1791	0.32708
	626	35.056	18.5233	1.189	0.33012
	627	35.112	18.5783	1.1991	0.33319
	628	35.168	18.6333	1.2091	0.33627
	629	35.224	18.6883	1.2193	0.33938
	630	35.28	18.7433	1.2295	0.34251
	631	35.336	18.7983	1.2398	0.34567
	632	35.392	18.8533	1.2501	0.34884
	633	35.448	18.9082	1.2605	0.35204
	634	35.504	18.9632	1.2709	0.35526
	635	35.56	19.0182	1.2814	0.3585
	636	35.616	19.0732	1.292	0.36176
	637	35.672	19.1282	1.3027	0.36505
	638	35.728	19.1832	1.3134	0.36836
	639	35.784	19.2382	1.3241	0.3717
	640	35.84	19.2932	1.335	0.37505
	641	35.896	19.3482	1.3459	0.37843
	642	35.952	19.4032	1.3568	0.38184
	643	36.008	19.4582	1.3679	0.38526
	644	36.064	19.5132	1.379	0.38871
	645	36.12	19.5682	1.3901	0.39219
	646	36.176	19.6232	1.4013	0.39569
	647	36.232	19.6782	1.4126	0.39921
	648	36.288	19.7332	1.424	0.40275
	649	36.344	19.7882	1.4354	0.40632
	650	36.4	19.8432	1.4469	0.40992
	651	36.456	19.8982	1.4584	0.41354
	652	36.512	19.9532	1.4701	0.41718
	653	36.568	20.0082	1.4817	0.42085
	654	36.624	20.0632	1.4935	0.42454
	655	36.68	20.1182	1.5053	0.42826
	656	36.736	20.1732	1.5172	0.432
	657	36.792	20.2282	1.5291	0.43576
	658	36.848	20.2832	1.5412	0.43956
	659	36.904	20.3382	1.5533	0.44337
	660	36.96	20.3932	1.5654	0.44722
	661	37.016	20.4482	1.5776	0.45108
	662	37.072	20.5032	1.5899	0.45498
	663	37.128	20.5581	1.6023	0.4589
	664	37.184	20.6131	1.6147	0.46284
	665	37.24	20.6681	1.6272	0.46681
	666	37.296	20.7231	1.6398	0.47081
	667	37.352	20.7781	1.6524	0.47483
	668	37.408	20.8331	1.6651	0.47888
	669	37.464	20.8881	1.6779	0.48295
	670	37.52	20.9431	1.6908	0.48706
	671	37.576	20.9981	1.7037	0.49118
	672	37.632	21.0531	1.7167	0.49534
	673	37.688	21.1081	1.7297	0.49952
	674	37.744	21.1631	1.7429	0.50373
	675	37.8	21.2181	1.7561	0.50797
	676	37.856	21.2731	1.7693	0.51223
	677	37.912	21.3281	1.7827	0.51652
	678	37.968	21.3831	1.7961	0.52083
	679	38.024	21.4381	1.8096	0.52518
	680	38.08	21.4931	1.8231	0.52955
	681	38.136	21.5481	1.8367	0.53395
	682	38.192	21.6031	1.8504	0.53838
	683	38.248	21.6581	1.8642	0.54283
	684	38.304	21.7131	1.8781	0.54732
	685	38.36	21.7681	1.892	0.55183
	686	38.416	21.8231	1.906	0.55637
	687	38.472	21.8781	1.92	0.56094
	688	38.528	21.9331	1.9342	0.56554
	689	38.584	21.9881	1.9484	0.57016
	690	38.64	22.0431	1.9627	0.57482
	691	38.696	22.0981	1.977	0.5795
	692	38.752	22.1531	1.9915	0.58421
	693	38.808	22.2081	2.006	0.58895
	694	38.864	22.2631	2.0205	0.59372
	695	38.92	22.3181	2.0352	0.59852
	696	38.976	22.3731	2.0499	0.60335
	697	39.032	22.4281	2.0647	0.60821
	698	39.088	22.4831	2.0796	0.6131
	699	39.144	22.5381	2.0946	0.61801
	700	39.2	22.5931	2.1096	0.62296
	701	39.256	22.6481	2.1247	0.62794
	702	39.312	22.7031	2.1399	0.63295
	703	39.368	22.7581	2.1551	0.63799
	704	39.424	22.8131	2.1705	0.64305
	705	39.48	22.8681	2.1859	0.64815
	706	39.536	22.9231	2.2014	0.65328
	707	39.592	22.9781	2.2169	0.65844
	708	39.648	23.0331	2.2326	0.66363
	709	39.704	23.0881	2.2483	0.66885
	710	39.76	23.1431	2.2641	0.67411
	711	39.816	23.1981	2.2799	0.67939
	712	39.872	23.2531	2.2959	0.68471
	713	39.928	23.3081	2.3119	0.69005
	714	39.984	23.3631	2.328	0.69543
	715	40.04	23.4181	2.3442	0.70084
	716	40.096	23.4731	2.3604	0.70628
	717	40.152	23.5281	2.3768	0.71176
	718	40.208	23.5831	2.3932	0.71726
	719	40.264	23.6381	2.4097	0.7228
	720	40.32	23.6931	2.4263	0.72837
	721	40.376	23.7481	2.4429	0.73397
	722	40.432	23.8031	2.4596	0.73961
	723	40.488	23.8581	2.4764	0.74527
	724	40.544	23.9131	2.4933	0.75097
	725	40.6	23.9681	2.5103	0.75671
	726	40.656	24.0231	2.5273	0.76247
	727	40.712	24.0781	2.5445	0.76827
	728	40.768	24.1331	2.5617	0.7741
	729	40.824	24.1881	2.5789	0.77997
	730	40.88	24.2431	2.5963	0.78587
	731	40.936	24.2981	2.6137	0.7918
	732	40.992	24.3531	2.6313	0.79777
	733	41.048	24.4081	2.6489	0.80376
	734	41.104	24.4631	2.6666	0.8098
	735	41.16	24.5181	2.6843	0.81587
	736	41.216	24.5731	2.7022	0.82197
	737	41.272	24.6281	2.7201	0.8281
	738	41.328	24.6831	2.7381	0.83427
	739	41.384	24.7381	2.7562	0.84048
	740	41.44	24.7931	2.7744	0.84672
	741	41.496	24.8481	2.7926	0.85299
	742	41.552	24.9031	2.8109	0.8593
	743	41.608	24.9581	2.8294	0.86565
	744	41.664	25.0131	2.8479	0.87203
	745	41.72	25.0681	2.8664	0.87844
	746	41.776	25.1231	2.8851	0.88489
	747	41.832	25.1781	2.9038	0.89137
	748	41.888	25.2331	2.9227	0.8979
	749	41.944	25.2881	2.9416	0.90445
	750	42	25.3431	2.9606	0.91104
	751	42.056	25.3981	2.9796	0.91767
	752	42.112	25.4531	2.9988	0.92434
	753	42.168	25.5081	3.018	0.93104
	754	42.224	25.5631	3.0374	0.93777
	755	42.28	25.6181	3.0568	0.94455
	756	42.336	25.6731	3.0763	0.95136
	757	42.392	25.7281	3.0958	0.9582
	758	42.448	25.7831	3.1155	0.96509
	759	42.504	25.8381	3.1352	0.97201
	760	42.56	25.8931	3.155	0.97896
	761	42.616	25.9481	3.175	0.98596
	762	42.672	26.0031	3.1949	0.99299
	763	42.728	26.0581	3.215	1.00006
	764	42.784	26.1131	3.2352	1.00716
	765	42.84	26.1681	3.2554	1.01431
	766	42.896	26.2231	3.2758	1.02149
	767	42.952	26.2781	3.2962	1.02871
	768	43.008	26.3331	3.3167	1.03597
	769	43.064	26.3881	3.3372	1.04326
	770	43.12	26.4431	3.3579	1.0506
	771	43.176	26.4981	3.3787	1.05797
	772	43.232	26.5531	3.3995	1.06538
	773	43.288	26.6081	3.4204	1.07283
	774	43.344	26.6631	3.4414	1.08032
	775	43.4	26.7181	3.4625	1.08785
	776	43.456	26.7731	3.4837	1.09541
	777	43.512	26.8281	3.505	1.10302
	778	43.568	26.8831	3.5263	1.11066
	779	43.624	26.9381	3.5478	1.11834
	780	43.68	26.9931	3.5693	1.12607
	781	43.736	27.0481	3.5909	1.13383
	782	43.792	27.1031	3.6126	1.14163
	783	43.848	27.1581	3.6344	1.14947
	784	43.904	27.2131	3.6562	1.15736
	785	43.96	27.2681	3.6782	1.16528
	786	44.016	27.3231	3.7002	1.17324
	787	44.072	27.3781	3.7223	1.18124
	788	44.128	27.4331	3.7445	1.18929
	789	44.184	27.4881	3.7668	1.19737
	790	44.24	27.5431	3.7892	1.20549
	791	44.296	27.5981	3.8117	1.21366
	792	44.352	27.6531	3.8343	1.22186
	793	44.408	27.7081	3.8569	1.23011
	794	44.464	27.7631	3.8796	1.2384
	795	44.52	27.8181	3.9024	1.24673
	796	44.576	27.8731	3.9254	1.2551
	797	44.632	27.9281	3.9483	1.26351
	798	44.688	27.9831	3.9714	1.27196
	799	44.744	28.0381	3.9946	1.28046
	800	44.8	28.0931	4.0178	1.289
	801	44.856	28.1481	4.0412	1.29758
	802	44.912	28.2031	4.0646	1.3062
	803	44.968	28.2581	4.0881	1.31486
	804	45.024	28.3131	4.1117	1.32357
	805	45.08	28.3681	4.1354	1.33232
	806	45.136	28.4231	4.1592	1.34111
	807	45.192	28.4781	4.1831	1.34994
	808	45.248	28.5331	4.207	1.35882
	809	45.304	28.5881	4.2311	1.36774
	810	45.36	28.6431	4.2552	1.3767
	811	45.416	28.6981	4.2794	1.3857
	812	45.472	28.7531	4.3037	1.39475
	813	45.528	28.8081	4.3281	1.40384
	814	45.584	28.8631	4.3526	1.41298
	815	45.64	28.9181	4.3772	1.42216
	816	45.696	28.9731	4.4018	1.43138
	817	45.752	29.0281	4.4266	1.44065
	818	45.808	29.0831	4.4514	1.44996
	819	45.864	29.1381	4.4763	1.45932
	820	45.92	29.1931	4.5013	1.46872
	821	45.976	29.2481	4.5264	1.47816
	822	46.032	29.3031	4.5516	1.48765
	823	46.088	29.3581	4.5769	1.49718
	824	46.144	29.4131	4.6023	1.50676
	825	46.2	29.4681	4.6277	1.51638
	826	46.256	29.5231	4.6533	1.52605
	827	46.312	29.5781	4.6789	1.53576
	828	46.368	29.6331	4.7046	1.54552
	829	46.424	29.6881	4.7304	1.55532
	830	46.48	29.7431	4.7563	1.56517
	831	46.536	29.7981	4.7823	1.57506
	832	46.592	29.8531	4.8084	1.585
	833	46.648	29.9081	4.8345	1.59499
	834	46.704	29.9631	4.8608	1.60502
	835	46.76	30.0181	4.8871	1.6151
	836	46.816	30.0731	4.9135	1.62522
	837	46.872	30.1281	4.9401	1.63539
	838	46.928	30.1831	4.9667	1.64561
	839	46.984	30.2381	4.9934	1.65587
	840	47.04	30.2931	5.0201	1.66618
	841	47.096	30.3481	5.047	1.67653
	842	47.152	30.4031	5.074	1.68694
	843	47.208	30.4581	5.101	1.69739
	844	47.264	30.5131	5.1282	1.70788
	845	47.32	30.5681	5.1554	1.71843
	846	47.376	30.6231	5.1827	1.72902
	847	47.432	30.6781	5.2101	1.73966
	848	47.488	30.7331	5.2376	1.75034
	849	47.544	30.7881	5.2652	1.76107
	850	47.6	30.8431	5.2929	1.77186
	851	47.656	30.8981	5.3206	1.78269
	852	47.712	30.9531	5.3485	1.79356
	853	47.768	31.0081	5.3764	1.80449
	854	47.824	31.0631	5.4044	1.81546
	855	47.88	31.1181	5.4325	1.82648
	856	47.936	31.1731	5.4608	1.83755
	857	47.992	31.2281	5.489	1.84867
	858	48.048	31.2831	5.5174	1.85984
	859	48.104	31.3381	5.5459	1.87106
	860	48.16	31.3931	5.5745	1.88232
	861	48.216	31.4481	5.6031	1.89363
	862	48.272	31.5031	5.6318	1.905
	863	48.328	31.5581	5.6607	1.91641
	864	48.384	31.6131	5.6896	1.92787
	865	48.44	31.6681	5.7186	1.93938
	866	48.496	31.7231	5.7477	1.95094
	867	48.552	31.7781	5.7768	1.96255
	868	48.608	31.8331	5.8061	1.97421
	869	48.664	31.8881	5.8355	1.98592
	870	48.72	31.9431	5.8649	1.99768
	871	48.776	31.9981	5.8944	2.0095
	872	48.832	32.0531	5.9241	2.02136
	873	48.888	32.1081	5.9538	2.03327
	874	48.944	32.1631	5.9836	2.04523
	875	49	32.2181	6.0135	2.05724
	876	49.056	32.2731	6.0434	2.0693
	877	49.112	32.3281	6.0735	2.08142
	878	49.168	32.3831	6.1037	2.09358
	879	49.224	32.4381	6.1339	2.1058
	880	49.28	32.4931	6.1642	2.11806
	881	49.336	32.5481	6.1946	2.13038
	882	49.392	32.6031	6.2251	2.14275
	883	49.448	32.6581	6.2557	2.15517
	884	49.504	32.7131	6.2864	2.16764
	885	49.56	32.7681	6.3172	2.18016
	886	49.616	32.8231	6.348	2.19274
	887	49.672	32.8781	6.379	2.20537
	888	49.728	32.9331	6.41	2.21805
	889	49.784	32.9881	6.4411	2.23078
	890	49.84	33.0431	6.4723	2.24356
	891	49.896	33.0981	6.5036	2.2564
	892	49.952	33.1531	6.535	2.26928
	893	50.008	33.2081	6.5665	2.28222
	894	50.064	33.2631	6.598	2.29522
	895	50.12	33.3181	6.6297	2.30826
	896	50.176	33.3731	6.6614	2.32136
	897	50.232	33.4281	6.6932	2.33451
	898	50.288	33.4831	6.7251	2.34772
	899	50.344	33.5381	6.7571	2.36098
	900	50.4	33.5931	6.7892	2.37429
	901	50.456	33.6481	6.8214	2.38765
	902	50.512	33.7031	6.8536	2.40107
	903	50.568	33.7581	6.886	2.41454
	904	50.624	33.8131	6.9184	2.42807
	905	50.68	33.8681	6.9509	2.44165
	906	50.736	33.9231	6.9835	2.45528
	907	50.792	33.9781	7.0162	2.46897
	908	50.848	34.0331	7.049	2.48271
	909	50.904	34.0881	7.0818	2.4965
	910	50.96	34.1431	7.1148	2.51035
	911	51.016	34.1981	7.1478	2.52426
	912	51.072	34.2531	7.1809	2.53821
	913	51.128	34.3081	7.2141	2.55223
	914	51.184	34.3631	7.2474	2.56629
	915	51.24	34.4181	7.2808	2.58042
	916	51.296	34.4731	7.3142	2.59459
	917	51.352	34.5281	7.3478	2.60883
	918	51.408	34.5831	7.3814	2.62311
	919	51.464	34.6381	7.4151	2.63746
	920	51.52	34.6931	7.4489	2.65185
	921	51.576	34.7481	7.4828	2.66631
	922	51.632	34.8031	7.5168	2.68082
	923	51.688	34.8581	7.5509	2.69538
	924	51.744	34.9131	7.585	2.71
	925	51.8	34.9681	7.6192	2.72468
	926	51.856	35.0231	7.6535	2.73941
	927	51.912	35.0781	7.6879	2.7542
	928	51.968	35.1331	7.7224	2.76904
	929	52.024	35.1881	7.757	2.78394
	930	52.08	35.2431	7.7916	2.79889
	931	52.136	35.2981	7.8264	2.81391
	932	52.192	35.3531	7.8612	2.82898
	933	52.248	35.4081	7.8961	2.8441
	934	52.304	35.4631	7.9311	2.85928
	935	52.36	35.5181	7.9661	2.87452
	936	52.416	35.5731	8.0013	2.88982
	937	52.472	35.6281	8.0365	2.90517
	938	52.528	35.6831	8.0719	2.92058
	939	52.584	35.7381	8.1073	2.93605
	940	52.64	35.7931	8.1427	2.95157
	941	52.696	35.8481	8.1783	2.96715
	942	52.752	35.9031	8.214	2.98279
	943	52.808	35.9581	8.2497	2.99849
	944	52.864	36.0131	8.2855	3.01424
	945	52.92	36.0681	8.3214	3.03005
	946	52.976	36.1231	8.3574	3.04592
	947	53.032	36.1781	8.3935	3.06185
	948	53.088	36.2331	8.4296	3.07783
	949	53.144	36.2881	8.4659	3.09388
	950	53.2	36.3431	8.5022	3.10998
	951	53.256	36.3981	8.5386	3.12614
	952	53.312	36.4531	8.575	3.14235
	953	53.368	36.5081	8.6116	3.15863
	954	53.424	36.5631	8.6482	3.17496
	955	53.48	36.6181	8.685	3.19136
	956	53.536	36.6731	8.7218	3.20781
	957	53.592	36.7281	8.7586	3.22432
	958	53.648	36.7831	8.7956	3.24089
	959	53.704	36.8381	8.8327	3.25752
	960	53.76	36.8931	8.8698	3.2742
	961	53.816	36.9481	8.907	3.29095
	962	53.872	37.0031	8.9443	3.30776
	963	53.928	37.0581	8.9816	3.32462
	964	53.984	37.1131	9.0191	3.34154
	965	54.04	37.1681	9.0566	3.35853
	966	54.096	37.2231	9.0942	3.37557
	967	54.152	37.2781	9.1319	3.39267
	968	54.208	37.3331	9.1697	3.40984
	969	54.264	37.3881	9.2075	3.42706
	970	54.32	37.4431	9.2454	3.44434
	971	54.376	37.4981	9.2834	3.46168
	972	54.432	37.5531	9.3215	3.47908
	973	54.488	37.6081	9.3597	3.49654
	974	54.544	37.6631	9.3979	3.51407
	975	54.6	37.7181	9.4362	3.53165
	976	54.656	37.7731	9.4746	3.54929
	977	54.712	37.8281	9.5131	3.56699
	978	54.768	37.8831	9.5516	3.58476
	979	54.824	37.9381	9.5903	3.60258
	980	54.88	37.9931	9.629	3.62046
	981	54.936	38.0481	9.6678	3.63841
	982	54.992	38.1031	9.7066	3.65641
	983	55.048	38.1581	9.7456	3.67448
	984	55.104	38.2131	9.7846	3.69261
	985	55.16	38.2681	9.8237	3.7108
	986	55.216	38.3231	9.8628	3.72905
	987	55.272	38.3781	9.9021	3.74736
	988	55.328	38.4331	9.9414	3.76573
	989	55.384	38.4881	9.9808	3.78416
	990	55.44	38.5431	10.0203	3.80266
	991	55.496	38.5981	10.0598	3.82122
	992	55.552	38.6531	10.0995	3.83983
	993	55.608	38.7081	10.1392	3.85851
	994	55.664	38.7631	10.1789	3.87725
	995	55.72	38.8181	10.2188	3.89606
	996	55.776	38.8731	10.2587	3.91492
	997	55.832	38.9281	10.2987	3.93385
	998	55.888	38.9831	10.3388	3.95284
	999	55.944	39.0381	10.3789	3.97189
	1000	56	39.0931	10.4192	3.991
	1001				4.01018
	1002				4.02941
	1003				4.04871
	1004				4.06807
	1005				4.0875
	1006				4.10699
	1007				4.12653
	1008				4.14615
	1009				4.16582
	1010				4.18556
	1011				4.20536
	1012				4.22522
	1013				4.24515
	1014				4.26514
	1015				4.28519
	1016				4.30531
	1017				4.32548
	1018				4.34573
	1019				4.36603
	1020				4.3864
	1021				4.40683
	1022				4.42733
	1023				4.44789
	1024				4.46851
	1025				4.4892
	1026				4.50995
	1027				4.53076
	1028				4.55164
	1029				4.57258
	1030				4.59359
	1031				4.61466
	1032				4.63579
	1033				4.65699
	1034				4.67825
	1035				4.69958
	1036				4.72097
	1037				4.74243
	1038				4.76395
	1039				4.78553
	1040				4.80718
	1041				4.82889
	1042				4.85067
	1043				4.87251
	1044				4.89442
	1045				4.91639
	1046				4.93843
	1047				4.96053
	1048				4.9827
	1049				5.00493
	1050				5.02723
	1051				5.04959
	1052				5.07202
	1053				5.09451
	1054				5.11706
	1055				5.13969
	1056				5.16237
	1057				5.18513
	1058				5.20795
	1059				5.23083
	1060				5.25378
	1061				5.27679
	1062				5.29987
	1063				5.32302
	1064				5.34623
	1065				5.36951
	1066				5.39285
	1067				5.41626
	1068				5.43973
	1069				5.46327
	1070				5.48688
	1071				5.51055
	1072				5.53428
	1073				5.55809
	1074				5.58196
	1075				5.60589
	1076				5.62989
	1077				5.65396
	1078				5.67809
	1079				5.70229
	1080				5.72656
	1081				5.75089
	1082				5.77529
	1083				5.79975
	1084				5.82428
	1085				5.84888
	1086				5.87354
	1087				5.89827
	1088				5.92306
	1089				5.94793
	1090				5.97285
	1091				5.99785
	1092				6.02291
	1093				6.04804
	1094				6.07323
	1095				6.09849
	1096				6.12382
	1097				6.14921
	1098				6.17467
	1099				6.2002
	1100				6.22579
	1101				6.25145
	1102				6.27718
	1103				6.30298
	1104				6.32884
	1105				6.35476
	1106				6.38076
	1107				6.40682
	1108				6.43294
	1109				6.45914
	1110				6.4854
	1111				6.51173
	1112				6.53812
	1113				6.56458
	1114				6.59111
	1115				6.61771
	1116				6.64437
	1117				6.6711
	1118				6.69789
	1119				6.72476
	1120				6.75169
	1121				6.77868
	1122				6.80575
	1123				6.83288
	1124				6.86007
	1125				6.88734
	1126				6.91467
	1127				6.94207
	1128				6.96953
	1129				6.99706
	1130				7.02466
	1131				7.05233
	1132				7.08006
	1133				7.10786
	1134				7.13573
	1135				7.16366
	1136				7.19166
	1137				7.21973
	1138				7.24787
	1139				7.27607
	1140				7.30434
	1141				7.33267
	1142				7.36108
	1143				7.38954
	1144				7.41808
	1145				7.44668
	1146				7.47536
	1147				7.50409
	1148				7.5329
	1149				7.56177
	1150				7.59071
	1151				7.61971
	1152				7.64878
	1153				7.67792
	1154				7.70713
	1155				7.7364
	1156				7.76574
	1157				7.79515
	1158				7.82462
	1159				7.85416
	1160				7.88376
	1161				7.91344
	1162				7.94318
	1163				7.97299
	1164				8.00286
	1165				8.0328
	1166				8.06281
	1167				8.09288
	1168				8.12302
	1169				8.15323
	1170				8.1835
	1171				8.21384
	1172				8.24425
	1173				8.27472
	1174				8.30526
	1175				8.33587
	1176				8.36654
	1177				8.39728
	1178				8.42809
	1179				8.45896
	1180				8.4899
	1181				8.5209
	1182				8.55198
	1183				8.58311
	1184				8.61432
	1185				8.64559
	1186				8.67692
	1187				8.70833
	1188				8.7398
	1189				8.77133
	1190				8.80293
	1191				8.8346
	1192				8.86633
	1193				8.89813
	1194				8.93
	1195				8.96193
	1196				8.99393
	1197				9.02599
	1198				9.05812
	1199				9.09032
	1200				9.12258
	1201				9.1549
	1202				9.1873
	1203				9.21975
	1204				9.25228
	1205				9.28487
	1206				9.31752
	1207				9.35024
	1208				9.38303
	1209				9.41588
	1210				9.4488
	1211				9.48178
	1212				9.51483
	1213				9.54794
	1214				9.58112
	1215				9.61436
	1216				9.64767
	1217				9.68104
	1218				9.71448
	1219				9.74799
	1220				9.78155
	1221				9.81519
	1222				9.84889
	1223				9.88265
	1224				9.91648
	1225				9.95037
	1226				9.98433
	1227				10.0183
	1228				10.0524
	1229				10.0866
	1230				10.1208
	1231				10.1551
	1232				10.1894
	1233				10.2238
	1234				10.2583
	1235				10.2928
	1236				10.3275
	1237				10.3621
	1238				10.3968
	1239				10.4316
	1240				10.4665
	1241				10.5014
	1242				10.5364
	1243				10.5715
	1244				10.6066
	1245				10.6417
	1246				10.677
	1247				10.7123
	1248				10.7477
	1249				10.7831
	1250				10.8186
	1251				10.8541
	1252				10.8897
	1253				10.9254
	1254				10.9612
	1255				10.997
	1256				11.0329
	1257				11.0688
	1258				11.1048
	1259				11.1409
	1260				11.177
	1261				11.2132
	1262				11.2494
	1263				11.2857
	1264				11.3221
	1265				11.3585
	1266				11.395
	1267				11.4316
	1268				11.4682
	1269				11.5049
	1270				11.5417
	1271				11.5785
	1272				11.6153
	1273				11.6523
	1274				11.6893
	1275				11.7263
	1276				11.7634
	1277				11.8006
	1278				11.8378
	1279				11.8751
	1280				11.9125
	1281				11.9499
	1282				11.9874
	1283				12.025
	1284				12.0626
	1285				12.1003
	1286				12.138
	1287				12.1758
	1288				12.2136
	1289				12.2515
	1290				12.2895
	1291				12.3275
	1292				12.3656
	1293				12.4038
	1294				12.442
	1295				12.4803
	1296				12.5186
	1297				12.557
	1298				12.5954
	1299				12.634
	1300				12.6725
	1301				12.7112
	1302				12.7499
	1303				12.7886
	1304				12.8274
	1305				12.8663
	1306				12.9052
	1307				12.9442
	1308				12.9832
	1309				13.0224
	1310				13.0615
	1311				13.1007
	1312				13.14
	1313				13.1794
	1314				13.2188
	1315				13.2582
	1316				13.2977
	1317				13.3373
	1318				13.377
	1319				13.4166
	1320				13.4564
	1321				13.4962
	1322				13.5361
	1323				13.576
	1324				13.616
	1325				13.656
	1326				13.6961
	1327				13.7362
	1328				13.7765
	1329				13.8167
	1330				13.857
	1331				13.8974
	1332				13.9378
	1333				13.9783
	1334				14.0189
	1335				14.0595
	1336				14.1002
	1337				14.1409
	1338				14.1817
	1339				14.2225
	1340				14.2634
	1341				14.3043
	1342				14.3453
	1343				14.3864
	1344				14.4275
	1345				14.4687
	1346				14.5099
	1347				14.5511
	1348				14.5925
	1349				14.6339
	1350				14.6753
	1351				14.7168
	1352				14.7584
	1353				14.8
	1354				14.8416
	1355				14.8833
	1356				14.9251
	1357				14.9669
	1358				15.0088
	1359				15.0507
	1360				15.0927
	1361				15.1348
	1362				15.1769
	1363				15.219
	1364				15.2612
	1365				15.3035
	1366				15.3458
	1367				15.3881
	1368				15.4306
	1369				15.473
	1370				15.5155
	1371				15.5581
	1372				15.6007
	1373				15.6434
	1374				15.6861
	1375				15.7289
	1376				15.7718
	1377				15.8147
	1378				15.8576
	1379				15.9006
	1380				15.9436
	1381				15.9867
	1382				16.0299
	1383				16.0731
	1384				16.1163
	1385				16.1596
	1386				16.203
	1387				16.2464
	1388				16.2898
	1389				16.3333
	1390				16.3769
	1391				16.4205
	1392				16.4642
	1393				16.5079
	1394				16.5516
	1395				16.5954
	1396				16.6393
	1397				16.6832
	1398				16.7272
	1399				16.7712
	1400				16.8152
	1401				16.8593
	1402				16.9035
	1403				16.9477
	1404				16.9919
	1405				17.0362
	1406				17.0806
	1407				17.125
	1408				17.1695
	1409				17.2139
	1410				17.2585
	1411				17.3031
	1412				17.3477
	1413				17.3924
	1414				17.4372
	1415				17.482
	1416				17.5268
	1417				17.5717
	1418				17.6166
	1419				17.6616
	1420				17.7066
	1421				17.7517
	1422				17.7968
	1423				17.842
	1424				17.8872
	1425				17.9324
	1426				17.9777
	1427				18.0231
	1428				18.0685
	1429				18.1139
	1430				18.1594
	1431				18.205
	1432				18.2505
	1433				18.2962
	1434				18.3418
	1435				18.3876
	1436				18.4333
	1437				18.4791
	1438				18.525
	1439				18.5709
	1440				18.6168
	1441				18.6628
	1442				18.7089
	1443				18.7549
	1444				18.8011
	1445				18.8472
	1446				18.8934
	1447				18.9397
	1448				18.986
	1449				19.0323
	1450				19.0787
	1451				19.1252
	1452				19.1716
	1453				19.2182
	1454				19.2647
	1455				19.3113
	1456				19.358
	1457				19.4047
	1458				19.4514
	1459				19.4982
	1460				19.545
	1461				19.5918
	1462				19.6387
	1463				19.6857
	1464				19.7327
	1465				19.7797
	1466				19.8268
	1467				19.8739
	1468				19.921
	1469				19.9682
	1470				20.0155
	1471				20.0627
	1472				20.1101
	1473				20.1574
	1474				20.2048
	1475				20.2522
	1476				20.2997
	1477				20.3472
	1478				20.3948
	1479				20.4424
	1480				20.4901
	1481				20.5377
	1482				20.5855
	1483				20.6332
	1484				20.681
	1485				20.7289
	1486				20.7767
	1487				20.8246
	1488				20.8726
	1489				20.9206
	1490				20.9686
	1491				21.0167
	1492				21.0648
	1493				21.113
	1494				21.1612
	1495				21.2094
	1496				21.2577
	1497				21.3059
	1498				21.3543
	1499				21.4027
	1500				21.4511
	1501				21.4995
	1502				21.548
	1503				21.5966
	1504				21.6451
	1505				21.6937
	1506				21.7424
	1507				21.791
	1508				21.8397
	1509				21.8885
	1510				21.9373
	1511				21.9861
	1512				22.035
	1513				22.0839
	1514				22.1328
	1515				22.1817
	1516				22.2308
	1517				22.2798
	1518				22.3288
	1519				22.378
	1520				22.4271
	1521				22.4763
	1522				22.5255
	1523				22.5747
	1524				22.624
	1525				22.6733
	1526				22.7227
	1527				22.7721
	1528				22.8215
	1529				22.8709
	1530				22.9204
	1531				22.9699
	1532				23.0195
	1533				23.0691
	1534				23.1187
	1535				23.1684
	1536				23.218
	1537				23.2678
	1538				23.3175
	1539				23.3673
	1540				23.4171
	1541				23.467
	1542				23.5169
	1543				23.5668
	1544				23.6167
	1545				23.6667
	1546				23.7167
	1547				23.7668
	1548				23.8168
	1549				23.8669
	1550				23.9171
	1551				23.9673
	1552				24.0175
	1553				24.0677
	1554				24.118
	1555				24.1683
	1556				24.2186
	1557				24.2689
	1558				24.3193
	1559				24.3697
	1560				24.4202
	1561				24.4707
	1562				24.5212
	1563				24.5717
	1564				24.6223
	1565				24.6729
	1566				24.7235
	1567				24.7742
	1568				24.8249
	1569				24.8756
	1570				24.9263
	1571				24.9771
	1572				25.0279
	1573				25.0787
	1574				25.1296
	1575				25.1805
	1576				25.2314
	1577				25.2824
	1578				25.3333
	1579				25.3843
	1580				25.4354
	1581				25.4864
	1582				25.5375
	1583				25.5886
	1584				25.6398
	1585				25.6909
	1586				25.7421
	1587				25.7934
	1588				25.8446
	1589				25.8959
	1590				25.9472
	1591				25.9985
	1592				26.0499
	1593				26.1013
	1594				26.1527
	1595				26.2041
	1596				26.2556
	1597				26.3071
	1598				26.3586
	1599				26.4102
	1600				26.4617
	1601				26.5133
	1602				26.5649
	1603				26.6166
	1604				26.6683
	1605				26.72
	1606				26.7717
	1607				26.8234
	1608				26.8752
	1609				26.927
	1610				26.9788
	1611				27.0307
	1612				27.0825
	1613				27.1344
	1614				27.1863
	1615				27.2383
	1616				27.2903
	1617				27.3422
	1618				27.3943
	1619				27.4463
	1620				27.4984
	1621				27.5505
	1622				27.6026
	1623				27.6547
	1624				27.7068
	1625				27.759
	1626				27.8112
	1627				27.8635
	1628				27.9157
	1629				27.968
	1630				28.0203
	1631				28.0726
	1632				28.1249
	1633				28.1773
	1634				28.2297
	1635				28.2821
	1636				28.3345
	1637				28.387
	1638				28.4394
	1639				28.4919
	1640				28.5444
	1641				28.597
	1642				28.6495
	1643				28.7021
	1644				28.7547
	1645				28.8073
	1646				28.86
	1647				28.9126
	1648				28.9653
	1649				29.018
	1650				29.0708
	1651				29.1235
	1652				29.1763
	1653				29.2291
	1654				29.2819
	1655				29.3347
	1656				29.3875
	1657				29.4404
	1658				29.4933
	1659				29.5462
	1660				29.5991
	1661				29.6521
	1662				29.705
	1663				29.758
	1664				29.811
	1665				29.864
	1666				29.9171
	1667				29.9702
	1668				30.0232
	1669				30.0763
	1670				30.1294
	1671				30.1826
	1672				30.2357
	1673				30.2889
	1674				30.3421
	1675				30.3953
	1676				30.4485
	1677				30.5018
	1678				30.5551
	1679				30.6083
	1680				30.6616
	1681				30.715
	1682				30.7683
	1683				30.8216
	1684				30.875
	1685				30.9284
	1686				30.9818
	1687				31.0352
	1688				31.0887
	1689				31.1421
	1690				31.1956
	1691				31.2491
	1692				31.3026
	1693				31.3561
	1694				31.4096
	1695				31.4632
	1696				31.5168
	1697				31.5704
	1698				31.624
	1699				31.6776
	1700				31.7312
	1701				31.7849
	1702				31.8385
	1703				31.8922
	1704				31.9459
	1705				31.9996
	1706				32.0534
	1707				32.1071
	1708				32.1609
	1709				32.2147
	1710				32.2685
	1711				32.3223
	1712				32.3761
	1713				32.4299
	1714				32.4838
	1715				32.5376
	1716				32.5915
	1717				32.6454
	1718				32.6993
	1719				32.7533
	1720				32.8072
	1721				32.8611
	1722				32.9151
	1723				32.9691
	1724				33.0231
	1725				33.0771
	1726				33.1311
	1727				33.1852
	1728				33.2392
	1729				33.2933
	1730				33.3474
	1731				33.4014
	1732				33.4556
	1733				33.5097
	1734				33.5638
	1735				33.618
	1736				33.6721
	1737				33.7263
	1738				33.7805
	1739				33.8347
	1740				33.8889
	1741				33.9431
	1742				33.9973
	1743				34.0516
	1744				34.1058
	1745				34.1601
	1746				34.2144
	1747				34.2687
	1748				34.323
	1749				34.3773
	1750				34.4317
	1751				34.486
	1752				34.5404
	1753				34.5948
	1754				34.6491
	1755				34.7035
	1756				34.758
	1757				34.8124
	1758				34.8668
	1759				34.9212
	1760				34.9757
	1761				35.0302
	1762				35.0846
	1763				35.1391
	1764				35.1936
	1765				35.2481
	1766				35.3026
	1767				35.3572
	1768				35.4117
	1769				35.4663
	1770				35.5208
	1771				35.5754
	1772				35.63
	1773				35.6846
	1774				35.7392
	1775				35.7938
	1776				35.8484
	1777				35.9031
	1778				35.9577
	1779				36.0124
	1780				36.0671
	1781				36.1217
	1782				36.1764
	1783				36.2311
	1784				36.2858
	1785				36.3405
	1786				36.3953
	1787				36.45
	1788				36.5048
	1789				36.5595
	1790				36.6143
	1791				36.669
	1792				36.7238
	1793				36.7786
	1794				36.8334
	1795				36.8882
	1796				36.9431
	1797				36.9979
	1798				37.0527
	1799				37.1076
	1800				37.1624
	1801				37.2173
	1802				37.2722
	1803				37.3271
	1804				37.382
	1805				37.4368
	1806				37.4918
	1807				37.5467
	1808				37.6016
	1809				37.6565
	1810				37.7115
	1811				37.7664
	1812				37.8214
	1813				37.8764
	1814				37.9313
	1815				37.9863
	1816				38.0413
	1817				38.0963
	1818				38.1513
	1819				38.2063
	1820				38.2614
	1821				38.3164
	1822				38.3714
	1823				38.4265
	1824				38.4815
	1825				38.5366
	1826				38.5917
	1827				38.6467
	1828				38.7018
	1829				38.7569
	1830				38.812
	1831				38.8671
	1832				38.9222
	1833				38.9774
	1834				39.0325
	1835				39.0876
	1836				39.1428
	1837				39.1979
	1838				39.2531
	1839				39.3082
	1840				39.3634
	1841				39.4186
	1842				39.4738
	1843				39.529
	1844				39.5842
	1845				39.6394
	1846				39.6946
	1847				39.7498
	1848				39.805
	1849				39.8602
	1850				39.9155
	1851				39.9707
	1852				40.026
	1853				40.0812
	1854				40.1365
	1855				40.1917
	1856				40.247
	1857				40.3023
	1858				40.3576
	1859				40.4129
	1860				40.4682
	1861				40.5235
	1862				40.5788
	1863				40.6341
	1864				40.6894
	1865				40.7448
	1866				40.8001
	1867				40.8554
	1868				40.9108
	1869				40.9661
	1870				41.0215
	1871				41.0768
	1872				41.1322
	1873				41.1876
	1874				41.2429
	1875				41.2983
	1876				41.3537
	1877				41.4091
	1878				41.4645
	1879				41.5199
	1880				41.5753
	1881				41.6307
	1882				41.6861
	1883				41.7416
	1884				41.797
	1885				41.8524
	1886				41.9079
	1887				41.9633
	1888				42.0187
	1889				42.0742
	1890				42.1297
	1891				42.1851
	1892				42.2406
	1893				42.2961
	1894				42.3515
	1895				42.407
	1896				42.4625
	1897				42.518
	1898				42.5735
	1899				42.629
	1900				42.6845
	1901				42.74
	1902				42.7955
	1903				42.851
	1904				42.9065
	1905				42.9621
	1906				43.0176
	1907				43.0731
	1908				43.1287
	1909				43.1842
	1910				43.2398
	1911				43.2953
	1912				43.3509
	1913				43.4064
	1914				43.462
	1915				43.5175
	1916				43.5731
	1917				43.6287
	1918				43.6843
	1919				43.7398
	1920				43.7954
	1921				43.851
	1922				43.9066
	1923				43.9622
	1924				44.0178
	1925				44.0734
	1926				44.129
	1927				44.1846
	1928				44.2402
	1929				44.2959
	1930				44.3515
	1931				44.4071
	1932				44.4627
	1933				44.5183
	1934				44.574
	1935				44.6296
	1936				44.6853
	1937				44.7409
	1938				44.7966
	1939				44.8522
	1940				44.9079
	1941				44.9635
	1942				45.0192
	1943				45.0748
	1944				45.1305
	1945				45.1862
	1946				45.2419
	1947				45.2975
	1948				45.3532
	1949				45.4089
	1950				45.4646
	1951				45.5203
	1952				45.576
	1953				45.6317
	1954				45.6874
	1955				45.7431
	1956				45.7988
	1957				45.8545
	1958				45.9102
	1959				45.9659
	1960				46.0216
	1961				46.0773
	1962				46.133
	1963				46.1888
	1964				46.2445
	1965				46.3002
	1966				46.3559
	1967				46.4117
	1968				46.4674
	1969				46.5232
	1970				46.5789
	1971				46.6346
	1972				46.6904
	1973				46.7461
	1974				46.8019
	1975				46.8576
	1976				46.9134
	1977				46.9691
	1978				47.0249
	1979				47.0807
	1980				47.1364
	1981				47.1922
	1982				47.248
	1983				47.3037
	1984				47.3595
[truncated: 16 more rows]

## Sheet: Figure 2d
Figure 2d	Selectivity calculated from the thickness measured by ellipsometry
		Selectivity %)		Selectivity %)		Selectivity %)
	ALD cycles (#)	TiO2/20s TMPMCT	Error	TiO2/40s TMPMCT	Error	TiO2/60s TMPMCT	Error
	0	100	0	100	0	100	0
	100	94.835	1.57	91.18	5.0544	90.0064	7.07107
	200	91.9508	1.5125	91.4089	4.55334	87.612	4.24264
	300	78.3872	1.39787	94.4681	4.94975	92.2251	2.29598
	400	57.7359	3.43201	93.7411	4.5759	91.938	2.98328
	500	44.237	4.83755	98.4841	4.42826	95.2684	2.82843
	600	30.529	5.29486	95.8607	4.08401	92.1477	6.15966
	700			92.2269	12.6193	92.4904	0.40256
	800			88.277	13.9213	94.4079	1.96151
	900			75.6275	9.66838	91.3372	5.65855
	1000			62.3712	10.987	82.777	10.1727
	Fitting by JMAK model
	ALD cycles (#)	TiO2/20s TMPMCT	TiO2/40s TMPMCT	TiO2/60s TMPMCT
	0	100	100	100
	1	100	100	100
	2	100	100	100
	3	100	100	100
	4	100	100	100
	5	100	100	100
	6	100	100	100
	7	100	100	100
	8	100	100	100
	9	100	100	100
	10	100	100	100
	11	100	100	100
	12	100	100	100
	13	100	100	100
	14	100	100	100
	15	100	100	100
	16	100	100	100
	17	100	100	100
	18	100	100	100
	19	100	100	100
	20	100	100	100
	21	100	100	100
	22	100	100	100
	23	100	100	100
	24	100	100	100
	25	100	100	100
	26	100	100	100
	27	100	100	100
	28	100	100	100
	29	100	100	100
	30	100	100	100
	31	100	100	100
	32	100	100	100
	33	99.999	100	100
	34	99.999	100	100
	35	99.999	100	100
	36	99.999	100	100
	37	99.999	100	100
	38	99.999	100	100
	39	99.998	100	100
	40	99.998	100	100
	41	99.998	100	100
	42	99.997	100	100
	43	99.997	100	100
	44	99.996	100	100
	45	99.996	100	100
	46	99.995	100	100
	47	99.994	100	100
	48	99.994	100	100
	49	99.993	100	100
	50	99.992	100	100
	51	99.991	100	100
	52	99.99	100	100
	53	99.988	100	100
	54	99.987	100	100
	55	99.985	100	100
	56	99.984	100	100
	57	99.982	100	100
	58	99.98	100	100
	59	99.978	100	100
	60	99.976	100	100
	61	99.974	100	100
	62	99.971	100	100
	63	99.969	100	100
	64	99.966	100	100
	65	99.963	100	100
	66	99.96	100	100
	67	99.956	100	100
	68	99.953	100	100
	69	99.949	100	100
	70	99.945	100	100
	71	99.94	100	100
	72	99.936	100	100
	73	99.931	100	100
	74	99.926	100	100
	75	99.921	100	100
	76	99.915	100	100
	77	99.909	100	100
	78	99.903	100	100
	79	99.896	100	100
	80	99.889	100	100
	81	99.882	100	100
	82	99.875	100	100
	83	99.867	100	100
	84	99.859	100	100
	85	99.85	100	100
	86	99.842	100	100
	87	99.832	100	100
	88	99.823	100	100
	89	99.813	100	100
	90	99.802	100	100
	91	99.791	100	100
	92	99.78	100	100
	93	99.768	100	100
	94	99.756	100	100
	95	99.743	100	100
	96	99.73	100	100
	97	99.717	100	100
	98	99.703	100	100
	99	99.688	100	100
	100	99.673	100	100
	101	99.657	100	100
	102	99.641	100	100
	103	99.625	100	100
	104	99.608	100	100
	105	99.59	100	100
	106	99.572	100	100
	107	99.553	100	100
	108	99.533	100	100
	109	99.513	100	100
	110	99.493	100	100
	111	99.471	100	100
	112	99.449	100	100
	113	99.427	100	100
	114	99.404	100	100
	115	99.38	100	100
	116	99.355	100	100
	117	99.33	100	100
	118	99.304	100	100
	119	99.278	100	100
	120	99.251	100	100
	121	99.223	100	100
	122	99.194	100	100
	123	99.165	100	100
	124	99.135	100	100
	125	99.104	100	100
	126	99.072	100	100
	127	99.04	100	100
	128	99.007	100	100
	129	98.973	99.999	100
	130	98.938	99.999	100
	131	98.902	99.999	100
	132	98.866	99.999	100
	133	98.829	99.999	100
	134	98.791	99.999	100
	135	98.752	99.999	100
	136	98.712	99.999	100
	137	98.671	99.999	100
	138	98.63	99.999	100
	139	98.587	99.999	100
	140	98.544	99.999	100
	141	98.5	99.999	100
	142	98.455	99.999	100
	143	98.409	99.999	100
	144	98.362	99.999	100
	145	98.314	99.999	100
	146	98.266	99.999	100
	147	98.216	99.998	100
	148	98.165	99.998	100
	149	98.114	99.998	100
	150	98.061	99.998	100
	151	98.007	99.998	100
	152	97.953	99.998	100
	153	97.897	99.998	100
	154	97.841	99.998	100
	155	97.783	99.998	100
	156	97.725	99.997	100
	157	97.665	99.997	100
	158	97.604	99.997	100
	159	97.543	99.997	100
	160	97.48	99.997	100
	161	97.416	99.997	100
	162	97.352	99.997	100
	163	97.286	99.996	100
	164	97.219	99.996	100
	165	97.151	99.996	100
	166	97.082	99.996	100
	167	97.012	99.996	100
	168	96.94	99.996	100
	169	96.868	99.995	100
	170	96.795	99.995	100
	171	96.72	99.995	100
	172	96.644	99.995	100
	173	96.568	99.994	99.999
	174	96.49	99.994	99.999
	175	96.411	99.994	99.999
	176	96.331	99.994	99.999
	177	96.249	99.993	99.999
	178	96.167	99.993	99.999
	179	96.083	99.993	99.999
	180	95.999	99.993	99.999
	181	95.913	99.992	99.999
	182	95.826	99.992	99.999
	183	95.737	99.992	99.999
	184	95.648	99.991	99.999
	185	95.558	99.991	99.999
	186	95.466	99.991	99.999
	187	95.373	99.99	99.999
	188	95.279	99.99	99.999
	189	95.184	99.99	99.999
	190	95.088	99.989	99.999
	191	94.99	99.989	99.999
	192	94.891	99.988	99.999
	193	94.792	99.988	99.999
	194	94.69	99.987	99.999
	195	94.588	99.987	99.999
	196	94.485	99.986	99.999
	197	94.38	99.986	99.999
	198	94.274	99.986	99.998
	199	94.167	99.985	99.998
	200	94.059	99.984	99.998
	201	93.95	99.984	99.998
	202	93.839	99.983	99.998
	203	93.728	99.983	99.998
	204	93.615	99.982	99.998
	205	93.501	99.982	99.998
	206	93.385	99.981	99.998
	207	93.269	99.98	99.998
	208	93.151	99.98	99.998
	209	93.032	99.979	99.998
	210	92.912	99.978	99.998
	211	92.791	99.978	99.997
	212	92.669	99.977	99.997
	213	92.545	99.976	99.997
	214	92.421	99.975	99.997
	215	92.295	99.975	99.997
	216	92.168	99.974	99.997
	217	92.04	99.973	99.997
	218	91.91	99.972	99.997
	219	91.78	99.971	99.997
	220	91.648	99.971	99.996
	221	91.515	99.97	99.996
	222	91.381	99.969	99.996
	223	91.246	99.968	99.996
	224	91.11	99.967	99.996
	225	90.973	99.966	99.996
	226	90.834	99.965	99.996
	227	90.695	99.964	99.996
	228	90.554	99.963	99.995
	229	90.412	99.962	99.995
	230	90.269	99.961	99.995
	231	90.125	99.96	99.995
	232	89.98	99.958	99.995
	233	89.834	99.957	99.995
	234	89.686	99.956	99.994
	235	89.538	99.955	99.994
	236	89.388	99.954	99.994
	237	89.238	99.952	99.994
	238	89.086	99.951	99.994
	239	88.934	99.95	99.993
	240	88.78	99.948	99.993
	241	88.625	99.947	99.993
	242	88.47	99.946	99.993
	243	88.313	99.944	99.993
	244	88.155	99.943	99.992
	245	87.996	99.941	99.992
	246	87.837	99.94	99.992
	247	87.676	99.938	99.992
	248	87.514	99.937	99.991
	249	87.351	99.935	99.991
	250	87.188	99.933	99.991
	251	87.023	99.932	99.991
	252	86.857	99.93	99.99
	253	86.691	99.928	99.99
	254	86.523	99.927	99.99
	255	86.355	99.925	99.99
	256	86.186	99.923	99.989
	257	86.015	99.921	99.989
	258	85.844	99.919	99.989
	259	85.672	99.917	99.988
	260	85.5	99.915	99.988
	261	85.326	99.913	99.988
	262	85.151	99.911	99.987
	263	84.976	99.909	99.987
	264	84.8	99.907	99.987
	265	84.623	99.905	99.986
	266	84.445	99.903	99.986
	267	84.266	99.901	99.986
	268	84.087	99.898	99.985
	269	83.907	99.896	99.985
	270	83.726	99.894	99.985
	271	83.544	99.891	99.984
	272	83.361	99.889	99.984
	273	83.178	99.886	99.983
	274	82.994	99.884	99.983
	275	82.81	99.881	99.983
	276	82.624	99.879	99.982
	277	82.438	99.876	99.982
	278	82.252	99.874	99.981
	279	82.064	99.871	99.981
	280	81.876	99.868	99.98
	281	81.688	99.865	99.98
	282	81.499	99.863	99.979
	283	81.309	99.86	99.979
	284	81.118	99.857	99.978
	285	80.927	99.854	99.978
	286	80.736	99.851	99.977
	287	80.543	99.848	99.977
	288	80.351	99.845	99.976
	289	80.157	99.841	99.976
	290	79.964	99.838	99.975
	291	79.769	99.835	99.975
	292	79.575	99.832	99.974
	293	79.379	99.828	99.973
	294	79.183	99.825	99.973
	295	78.987	99.821	99.972
	296	78.791	99.818	99.972
	297	78.593	99.814	99.971
	298	78.396	99.811	99.97
	299	78.198	99.807	99.97
	300	78	99.803	99.969
	301	77.801	99.799	99.968
	302	77.602	99.796	99.968
	303	77.402	99.792	99.967
	304	77.202	99.788	99.966
	305	77.002	99.784	99.965
	306	76.802	99.78	99.965
	307	76.601	99.776	99.964
	308	76.4	99.771	99.963
	309	76.198	99.767	99.962
	310	75.997	99.763	99.962
	311	75.795	99.759	99.961
	312	75.593	99.754	99.96
	313	75.39	99.75	99.959
	314	75.188	99.745	99.958
	315	74.985	99.741	99.957
	316	74.782	99.736	99.957
	317	74.579	99.731	99.956
	318	74.375	99.727	99.955
	319	74.172	99.722	99.954
	320	73.968	99.717	99.953
	321	73.764	99.712	99.952
	322	73.56	99.707	99.951
	323	73.356	99.702	99.95
	324	73.152	99.697	99.949
	325	72.948	99.691	99.948
	326	72.744	99.686	99.947
	327	72.539	99.681	99.946
	328	72.335	99.675	99.945
	329	72.131	99.67	99.944
	330	71.926	99.664	99.943
	331	71.722	99.659	99.942
	332	71.517	99.653	99.941
	333	71.313	99.647	99.94
	334	71.108	99.641	99.939
	335	70.904	99.636	99.937
	336	70.699	99.63	99.936
	337	70.495	99.624	99.935
	338	70.291	99.617	99.934
	339	70.087	99.611	99.933
	340	69.883	99.605	99.931
	341	69.679	99.599	99.93
	342	69.475	99.592	99.929
	343	69.271	99.586	99.928
	344	69.067	99.579	99.926
	345	68.864	99.573	99.925
	346	68.661	99.566	99.924
	347	68.457	99.559	99.922
	348	68.254	99.552	99.921
	349	68.052	99.545	99.92
	350	67.849	99.538	99.918
	351	67.647	99.531	99.917
	352	67.444	99.524	99.915
	353	67.242	99.517	99.914
	354	67.041	99.509	99.912
	355	66.839	99.502	99.911
	356	66.638	99.494	99.909
	357	66.437	99.487	99.908
	358	66.236	99.479	99.906
	359	66.036	99.471	99.905
	360	65.836	99.463	99.903
	361	65.636	99.455	99.901
	362	65.436	99.447	99.9
	363	65.237	99.439	99.898
	364	65.038	99.431	99.896
	365	64.84	99.423	99.895
	366	64.642	99.414	99.893
	367	64.444	99.406	99.891
	368	64.246	99.397	99.889
	369	64.049	99.389	99.888
	370	63.852	99.38	99.886
	371	63.656	99.371	99.884
	372	63.46	99.362	99.882
	373	63.265	99.353	99.88
	374	63.069	99.344	99.878
	375	62.875	99.335	99.876
	376	62.68	99.326	99.874
	377	62.486	99.316	99.872
	378	62.293	99.307	99.87
	379	62.1	99.297	99.868
	380	61.907	99.288	99.866
	381	61.715	99.278	99.864
	382	61.524	99.268	99.862
	383	61.332	99.258	99.86
	384	61.142	99.248	99.858
	385	60.951	99.238	99.856
	386	60.762	99.228	99.854
	387	60.572	99.217	99.851
	388	60.384	99.207	99.849
	389	60.195	99.196	99.847
	390	60.008	99.186	99.845
	391	59.821	99.175	99.842
	392	59.634	99.164	99.84
	393	59.448	99.153	99.837
	394	59.262	99.142	99.835
	395	59.077	99.131	99.833
	396	58.892	99.12	99.83
	397	58.708	99.108	99.828
	398	58.525	99.097	99.825
	399	58.342	99.085	99.823
	400	58.16	99.073	99.82
	401	57.978	99.062	99.818
	402	57.797	99.05	99.815
	403	57.616	99.038	99.812
	404	57.436	99.026	99.81
	405	57.256	99.013	99.807
	406	57.077	99.001	99.804
	407	56.899	98.989	99.801
	408	56.721	98.976	99.799
	409	56.544	98.963	99.796
	410	56.368	98.951	99.793
	411	56.192	98.938	99.79
	412	56.017	98.925	99.787
	413	55.842	98.912	99.784
	414	55.668	98.898	99.781
	415	55.494	98.885	99.778
	416	55.321	98.871	99.775
	417	55.149	98.858	99.772
	418	54.977	98.844	99.769
	419	54.806	98.83	99.766
	420	54.636	98.816	99.763
	421	54.466	98.802	99.76
	422	54.297	98.788	99.756
	423	54.129	98.774	99.753
	424	53.961	98.759	99.75
	425	53.794	98.745	99.747
	426	53.627	98.73	99.743
	427	53.461	98.715	99.74
	428	53.296	98.701	99.736
	429	53.131	98.686	99.733
	430	52.967	98.67	99.73
	431	52.804	98.655	99.726
	432	52.641	98.64	99.723
	433	52.479	98.624	99.719
	434	52.318	98.609	99.715
	435	52.157	98.593	99.712
	436	51.997	98.577	99.708
	437	51.837	98.561	99.704
	438	51.678	98.545	99.701
	439	51.52	98.528	99.697
	440	51.363	98.512	99.693
	441	51.206	98.496	99.689
	442	51.05	98.479	99.685
	443	50.894	98.462	99.681
	444	50.739	98.445	99.677
	445	50.585	98.428	99.673
	446	50.431	98.411	99.669
	447	50.279	98.394	99.665
	448	50.126	98.376	99.661
	449	49.975	98.359	99.657
	450	49.824	98.341	99.653
	451	49.673	98.323	99.648
	452	49.524	98.305	99.644
	453	49.375	98.287	99.64
	454	49.226	98.269	99.636
	455	49.079	98.25	99.631
	456	48.932	98.232	99.627
	457	48.785	98.213	99.622
	458	48.639	98.194	99.618
	459	48.494	98.175	99.613
	460	48.35	98.156	99.609
	461	48.206	98.137	99.604
	462	48.063	98.118	99.599
	463	47.92	98.098	99.595
	464	47.779	98.079	99.59
	465	47.637	98.059	99.585
	466	47.497	98.039	99.58
	467	47.357	98.019	99.576
	468	47.218	97.999	99.571
	469	47.079	97.978	99.566
	470	46.941	97.958	99.561
	471	46.803	97.937	99.556
	472	46.667	97.917	99.551
	473	46.531	97.896	99.546
	474	46.395	97.875	99.54
	475	46.26	97.853	99.535
	476	46.126	97.832	99.53
	477	45.992	97.811	99.525
	478	45.859	97.789	99.519
	479	45.727	97.767	99.514
	480	45.595	97.745	99.509
	481	45.464	97.723	99.503
	482	45.334	97.701	99.498
	483	45.204	97.679	99.492
	484	45.074	97.656	99.487
	485	44.946	97.633	99.481
	486	44.818	97.611	99.475
	487	44.69	97.588	99.47
	488	44.563	97.564	99.464
	489	44.437	97.541	99.458
	490	44.312	97.518	99.452
	491	44.187	97.494	99.446
	492	44.062	97.47	99.44
	493	43.938	97.447	99.434
	494	43.815	97.423	99.428
	495	43.692	97.398	99.422
	496	43.57	97.374	99.416
	497	43.449	97.35	99.41
	498	43.328	97.325	99.403
	499	43.208	97.3	99.397
	500	43.088	97.275	99.391
	501	42.969	97.25	99.384
	502	42.85	97.225	99.378
	503	42.732	97.199	99.372
	504	42.614	97.174	99.365
	505	42.498	97.148	99.358
	506	42.381	97.122	99.352
	507	42.265	97.096	99.345
	508	42.15	97.07	99.338
	509	42.036	97.043	99.332
	510	41.921	97.017	99.325
	511	41.808	96.99	99.318
	512	41.695	96.963	99.311
	513	41.582	96.936	99.304
	514	41.471	96.909	99.297
	515	41.359	96.882	99.29
	516	41.248	96.854	99.283
	517	41.138	96.827	99.276
	518	41.028	96.799	99.268
	519	40.919	96.771	99.261
	520	40.81	96.743	99.254
	521	40.702	96.714	99.246
	522	40.594	96.686	99.239
	523	40.487	96.657	99.231
	524	40.381	96.628	99.224
	525	40.275	96.599	99.216
	526	40.169	96.57	99.209
	527	40.064	96.541	99.201
	528	39.959	96.511	99.193
	529	39.855	96.482	99.185
	530	39.752	96.452	99.177
	531	39.648	96.422	99.169
	532	39.546	96.392	99.161
	533	39.444	96.362	99.153
	534	39.342	96.331	99.145
	535	39.241	96.301	99.137
	536	39.14	96.27	99.129
	537	39.04	96.239	99.121
	538	38.941	96.208	99.112
	539	38.841	96.176	99.104
	540	38.743	96.145	99.096
	541	38.644	96.113	99.087
	542	38.547	96.081	99.079
	543	38.449	96.049	99.07
	544	38.352	96.017	99.061
	545	38.256	95.985	99.053
	546	38.16	95.952	99.044
	547	38.065	95.92	99.035
	548	37.97	95.887	99.026
	549	37.875	95.854	99.017
	550	37.781	95.821	99.008
	551	37.687	95.787	98.999
	552	37.594	95.754	98.99
	553	37.501	95.72	98.981
	554	37.409	95.686	98.971
	555	37.317	95.652	98.962
	556	37.225	95.618	98.953
	557	37.134	95.584	98.943
	558	37.044	95.549	98.934
	559	36.953	95.514	98.924
	560	36.864	95.48	98.915
	561	36.774	95.445	98.905
	562	36.685	95.409	98.895
	563	36.597	95.374	98.885
	564	36.509	95.338	98.875
	565	36.421	95.302	98.866
	566	36.334	95.267	98.856
	567	36.247	95.23	98.845
	568	36.16	95.194	98.835
	569	36.074	95.158	98.825
	570	35.988	95.121	98.815
	571	35.903	95.084	98.805
	572	35.818	95.047	98.794
	573	35.734	95.01	98.784
	574	35.65	94.973	98.773
	575	35.566	94.935	98.763
	576	35.482	94.897	98.752
	577	35.399	94.86	98.741
	578	35.317	94.822	98.731
	579	35.235	94.783	98.72
	580	35.153	94.745	98.709
	581	35.071	94.706	98.698
	582	34.99	94.668	98.687
	583	34.909	94.629	98.676
	584	34.829	94.59	98.665
	585	34.749	94.55	98.654
	586	34.669	94.511	98.642
	587	34.59	94.471	98.631
	588	34.511	94.431	98.62
	589	34.432	94.391	98.608
	590	34.354	94.351	98.597
	591	34.276	94.311	98.585
	592	34.199	94.27	98.573
	593	34.121	94.23	98.561
	594	34.045	94.189	98.55
	595	33.968	94.148	98.538
	596	33.892	94.106	98.526
	597	33.816	94.065	98.514
	598	33.741	94.023	98.502
	599	33.665	93.982	98.49
	600	33.591	93.94	98.477
	601	33.516	93.898	98.465
	602	33.442	93.855	98.453
	603	33.368	93.813	98.44
	604	33.294	93.77	98.428
	605	33.221	93.727	98.415
	606	33.148	93.684	98.402
	607	33.076	93.641	98.39
	608	33.003	93.598	98.377
	609	32.931	93.554	98.364
	610	32.86	93.51	98.351
	611	32.788	93.466	98.338
	612	32.717	93.422	98.325
	613	32.647	93.378	98.312
	614	32.576	93.334	98.299
	615	32.506	93.289	98.285
	616	32.436	93.244	98.272
	617	32.367	93.199	98.258
	618	32.297	93.154	98.245
	619	32.229	93.109	98.231
	620	32.16	93.063	98.218
	621	32.092	93.018	98.204
	622	32.023	92.972	98.19
	623	31.956	92.926	98.176
	624	31.888	92.88	98.162
	625	31.821	92.833	98.148
	626	31.754	92.787	98.134
	627	31.687	92.74	98.12
	628	31.621	92.693	98.106
	629	31.555	92.646	98.091
	630	31.489	92.599	98.077
	631	31.423	92.551	98.063
	632	31.358	92.503	98.048
	633	31.293	92.456	98.033
	634	31.228	92.408	98.019
	635	31.164	92.36	98.004
	636	31.1	92.311	97.989
	637	31.036	92.263	97.974
	638	30.972	92.214	97.959
	639	30.909	92.165	97.944
	640	30.845	92.116	97.929
	641	30.783	92.067	97.913
	642	30.72	92.018	97.898
	643	30.657	91.968	97.883
	644	30.595	91.918	97.867
	645	30.533	91.868	97.852
	646	30.472	91.818	97.836
	647	30.41	91.768	97.82
	648	30.349	91.718	97.805
	649	30.288	91.667	97.789
	650	30.228	91.616	97.773
	651	30.167	91.565	97.757
	652	30.107	91.514	97.741
	653	30.047	91.463	97.724
	654	29.987	91.411	97.708
	655	29.928	91.36	97.692
	656	29.869	91.308	97.675
	657	29.81	91.256	97.659
	658	29.751	91.204	97.642
	659	29.692	91.151	97.626
	660	29.634	91.099	97.609
	661	29.576	91.046	97.592
	662	29.518	90.993	97.575
	663	29.46	90.94	97.558
	664	29.403	90.887	97.541
	665	29.346	90.834	97.524
	666	29.289	90.78	97.507
	667	29.232	90.727	97.489
	668	29.176	90.673	97.472
	669	29.119	90.619	97.455
	670	29.063	90.565	97.437
	671	29.007	90.51	97.419
	672	28.952	90.456	97.402
	673	28.896	90.401	97.384
	674	28.841	90.346	97.366
	675	28.786	90.291	97.348
	676	28.731	90.236	97.33
	677	28.676	90.18	97.312
	678	28.622	90.125	97.294
	679	28.568	90.069	97.275
	680	28.514	90.013	97.257
	681	28.46	89.957	97.238
	682	28.407	89.901	97.22
	683	28.353	89.845	97.201
	684	28.3	89.788	97.182
	685	28.247	89.731	97.164
	686	28.194	89.675	97.145
	687	28.142	89.618	97.126
	688	28.089	89.56	97.107
	689	28.037	89.503	97.088
	690	27.985	89.446	97.068
	691	27.933	89.388	97.049
	692	27.882	89.33	97.03
	693	27.83	89.272	97.01
	694	27.779	89.214	96.991
	695	27.728	89.156	96.971
	696	27.677	89.097	96.951
	697	27.626	89.038	96.931
	698	27.576	88.98	96.911
	699	27.526	88.921	96.891
	700	27.475	88.862	96.871
	701	27.425	88.802	96.851
	702	27.376	88.743	96.831
	703	27.326	88.683	96.811
	704	27.277	88.624	96.79
	705	27.228	88.564	96.77
	706	27.178	88.504	96.749
	707	27.13	88.443	96.728
	708	27.081	88.383	96.707
	709	27.032	88.323	96.687
	710	26.984	88.262	96.666
	711	26.936	88.201	96.645
	712	26.888	88.14	96.623
	713	26.84	88.079	96.602
	714	26.792	88.018	96.581
	715	26.745	87.956	96.56
	716	26.698	87.895	96.538
	717	26.65	87.833	96.516
	718	26.603	87.771	96.495
	719	26.557	87.709	96.473
	720	26.51	87.647	96.451
	721	26.463	87.585	96.429
	722	26.417	87.522	96.407
	723	26.371	87.459	96.385
	724	26.325	87.397	96.363
	725	26.279	87.334	96.341
	726	26.233	87.271	96.318
	727	26.188	87.207	96.296
	728	26.142	87.144	96.273
	729	26.097	87.081	96.251
	730	26.052	87.017	96.228
	731	26.007	86.953	96.205
	732	25.962	86.889	96.182
	733	25.918	86.825	96.159
	734	25.873	86.761	96.136
	735	25.829	86.697	96.113
	736	25.785	86.632	96.089
	737	25.741	86.567	96.066
	738	25.697	86.503	96.043
	739	25.653	86.438	96.019
	740	25.61	86.373	95.995
	741	25.567	86.308	95.972
	742	25.523	86.242	95.948
	743	25.48	86.177	95.924
	744	25.437	86.111	95.9
	745	25.394	86.045	95.876
	746	25.352	85.98	95.852
	747	25.309	85.914	95.827
	748	25.267	85.847	95.803
	749	25.225	85.781	95.778
	750	25.182	85.715	95.754
	751	25.141	85.648	95.729
	752	25.099	85.581	95.704
	753	25.057	85.515	95.68
	754	25.015	85.448	95.655
	755	24.974	85.381	95.63
	756	24.933	85.313	95.604
	757	24.892	85.246	95.579
	758	24.851	85.179	95.554
	759	24.81	85.111	95.529
	760	24.769	85.043	95.503
	761	24.728	84.976	95.477
	762	24.688	84.908	95.452
	763	24.648	84.84	95.426
	764	24.607	84.771	95.4
	765	24.567	84.703	95.374
	766	24.527	84.635	95.348
	767	24.488	84.566	95.322
	768	24.448	84.497	95.296
	769	24.408	84.428	95.269
	770	24.369	84.36	95.243
	771	24.33	84.291	95.216
	772	24.291	84.221	95.19
	773	24.251	84.152	95.163
	774	24.213	84.083	95.136
	775	24.174	84.013	95.109
	776	24.135	83.943	95.082
	777	24.097	83.874	95.055
	778	24.058	83.804	95.028
	779	24.02	83.734	95.001
	780	23.982	83.664	94.974
	781	23.944	83.594	94.946
	782	23.906	83.523	94.919
	783	23.868	83.453	94.891
	784	23.83	83.382	94.863
	785	23.793	83.312	94.835
	786	23.755	83.241	94.807
	787	23.718	83.17	94.779
	788	23.681	83.099	94.751
	789	23.643	83.028	94.723
	790	23.606	82.957	94.695
	791	23.57	82.885	94.666
	792	23.533	82.814	94.638
	793	23.496	82.742	94.609
	794	23.46	82.671	94.581
	795	23.423	82.599	94.552
	796	23.387	82.527	94.523
	797	23.351	82.455	94.494
	798	23.315	82.383	94.465
	799	23.279	82.311	94.436
	800	23.243	82.239	94.406
	801	23.207	82.167	94.377
	802	23.171	82.094	94.348
	803	23.136	82.022	94.318
	804	23.1	81.949	94.289
	805	23.065	81.876	94.259
	806	23.03	81.803	94.229
	807	22.995	81.731	94.199
	808	22.96	81.658	94.169
	809	22.925	81.584	94.139
	810	22.89	81.511	94.109
	811	22.855	81.438	94.078
	812	22.821	81.365	94.048
	813	22.786	81.291	94.018
	814	22.752	81.218	93.987
	815	22.718	81.144	93.956
	816	22.684	81.07	93.925
	817	22.65	80.996	93.895
	818	22.616	80.923	93.864
	819	22.582	80.849	93.833
	820	22.548	80.774	93.801
	821	22.514	80.7	93.77
	822	22.481	80.626	93.739
	823	22.447	80.552	93.707
	824	22.414	80.477	93.676
	825	22.381	80.403	93.644
	826	22.348	80.328	93.612
	827	22.315	80.254	93.581
	828	22.282	80.179	93.549
	829	22.249	80.104	93.517
	830	22.216	80.029	93.485
	831	22.183	79.954	93.452
	832	22.151	79.879	93.42
	833	22.118	79.804	93.388
	834	22.086	79.729	93.355
	835	22.054	79.654	93.323
	836	22.021	79.578	93.29
	837	21.989	79.503	93.257
	838	21.957	79.428	93.224
	839	21.925	79.352	93.191
	840	21.894	79.276	93.158
	841	21.862	79.201	93.125
	842	21.83	79.125	93.092
	843	21.799	79.049	93.058
	844	21.767	78.973	93.025
	845	21.736	78.897	92.992
	846	21.705	78.821	92.958
	847	21.673	78.745	92.924
	848	21.642	78.669	92.89
	849	21.611	78.593	92.856
	850	21.58	78.517	92.822
	851	21.55	78.44	92.788
	852	21.519	78.364	92.754
	853	21.488	78.287	92.72
	854	21.458	78.211	92.685
	855	21.427	78.134	92.651
	856	21.397	78.058	92.616
	857	21.367	77.981	92.582
	858	21.336	77.904	92.547
	859	21.306	77.828	92.512
	860	21.276	77.751	92.477
	861	21.246	77.674	92.442
	862	21.216	77.597	92.407
	863	21.187	77.52	92.372
	864	21.157	77.443	92.336
	865	21.127	77.366	92.301
	866	21.098	77.288	92.265
	867	21.068	77.211	92.23
	868	21.039	77.134	92.194
	869	21.01	77.057	92.158
	870	20.98	76.979	92.122
	871	20.951	76.902	92.086
	872	20.922	76.825	92.05
	873	20.893	76.747	92.014
	874	20.864	76.67	91.978
	875	20.835	76.592	91.941
	876	20.807	76.514	91.905
	877	20.778	76.437	91.868
	878	20.749	76.359	91.832
	879	20.721	76.281	91.795
	880	20.693	76.204	91.758
	881	20.664	76.126	91.721
	882	20.636	76.048	91.684
	883	20.608	75.97	91.647
	884	20.58	75.892	91.61
	885	20.552	75.814	91.573
	886	20.524	75.736	91.535
	887	20.496	75.658	91.498
	888	20.468	75.58	91.46
	889	20.44	75.502	91.423
	890	20.413	75.424	91.385
	891	20.385	75.346	91.347
	892	20.357	75.267	91.309
	893	20.33	75.189	91.271
	894	20.303	75.111	91.233
	895	20.275	75.033	91.195
	896	20.248	74.954	91.156
	897	20.221	74.876	91.118
	898	20.194	74.798	91.079
	899	20.167	74.719	91.041
	900	20.14	74.641	91.002
	901	20.113	74.563	90.963
	902	20.086	74.484	90.924
	903	20.06	74.406	90.886
	904	20.033	74.327	90.846
	905	20.007	74.249	90.807
	906	19.98	74.17	90.768
	907	19.954	74.092	90.729
	908	19.927	74.013	90.689
	909	19.901	73.935	90.65
	910	19.875	73.856	90.61
	911	19.849	73.777	90.571
	912	19.823	73.699	90.531
	913	19.797	73.62	90.491
	914	19.771	73.542	90.451
	915	19.745	73.463	90.411
	916	19.719	73.384	90.371
	917	19.693	73.306	90.331
	918	19.668	73.227	90.29
	919	19.642	73.148	90.25
	920	19.616	73.069	90.209
	921	19.591	72.991	90.169
	922	19.566	72.912	90.128
	923	19.54	72.833	90.087
	924	19.515	72.755	90.047
	925	19.49	72.676	90.006
	926	19.465	72.597	89.965
	927	19.439	72.518	89.924
	928	19.414	72.44	89.882
	929	19.389	72.361	89.841
	930	19.365	72.282	89.8
	931	19.34	72.203	89.758
	932	19.315	72.125	89.717
	933	19.29	72.046	89.675
	934	19.266	71.967	89.633
	935	19.241	71.888	89.592
	936	19.217	71.81	89.55
	937	19.192	71.731	89.508
	938	19.168	71.652	89.466
	939	19.143	71.573	89.423
	940	19.119	71.495	89.381
	941	19.095	71.416	89.339
	942	19.071	71.337	89.296
	943	19.047	71.258	89.254
	944	19.023	71.18	89.211
	945	18.999	71.101	89.169
	946	18.975	71.022	89.126
	947	18.951	70.944	89.083
	948	18.927	70.865	89.04
	949	18.904	70.786	88.997
	950	18.88	70.708	88.954
	951	18.856	70.629	88.911
	952	18.833	70.55	88.868
	953	18.809	70.472	88.824
	954	18.786	70.393	88.781
	955	18.763	70.315	88.737
	956	18.739	70.236	88.694
	957	18.716	70.158	88.65
	958	18.693	70.079	88.606
	959	18.67	70.001	88.562
	960	18.647	69.922	88.518
	961	18.624	69.844	88.474
	962	18.601	69.765	88.43
	963	18.578	69.687	88.386
	964	18.555	69.608	88.342
	965	18.532	69.53	88.298
	966	18.509	69.452	88.253
	967	18.487	69.373	88.209
	968	18.464	69.295	88.164
	969	18.441	69.217	88.119
	970	18.419	69.139	88.075
	971	18.397	69.06	88.03
	972	18.374	68.982	87.985
	973	18.352	68.904	87.94
	974	18.329	68.826	87.895
	975	18.307	68.748	87.849
	976	18.285	68.67	87.804
	977	18.263	68.592	87.759
	978	18.241	68.514	87.714
	979	18.219	68.436	87.668
	980	18.197	68.358	87.622
	981	18.175	68.28	87.577
	982	18.153	68.202	87.531
	983	18.131	68.124	87.485
	984	18.109	68.046	87.439
	985	18.088	67.968	87.393
	986	18.066	67.89	87.347
	987	18.044	67.813	87.301
	988	18.023	67.735	87.255
	989	18.001	67.657	87.209
	990	17.98	67.58	87.162
	991	17.959	67.502	87.116
	992	17.937	67.425	87.069
	993	17.916	67.347	87.023
	994	17.895	67.27	86.976
	995	17.873	67.192	86.93
	996	17.852	67.115	86.883
	997	17.831	67.038	86.836
	998	17.81	66.96	86.789
	999	17.789	66.883	86.742
	1000	17.768	66.806	86.695

## Sheet: Figure 2e
Figure 2d	MC simulation
	Number of impingement	Areal coverage of TMPMCT/TiO2 surface		Number of impingement	TDMAD on TMPMCT inhibited surface
	0	0		0	50.44
	100	22.76		667	32.35
	200	30.34		1333	16.46
	300	35.27		2000	2.86
	400	36.79		3000	2.8
	500	37.17		5000	2.86
	600	40.2
	800	43.23
	1000	43.61
	1200	45.51
	1400	46.27
	1600	47.4
	1800	49.3
	2000	49
	3000	50.06
	5000	50.44

## Sheet: Figure 3d
Figure 3d	The growth of subsequent TiO2 ALD on 20 s TMPMCT inhibitor layer in the case with and without additional H2O
	ALD cycles	Typical ALD (nm)	Error	TiO2/20s TMPMCT	Error	TiO2/20s TMPMCT with H2O	Error
	0	0	0	0	0	0	0
	100	6.14967	0.23283	0.16733	0.1057	0.366	0.03338
	200	11.6104	0.37363	0.49133	0.15125	1.58189	2.05053
	300	17.0026	0.49211	2.169	1.39787	1.77689	2.67405
	400	22.2089	0.67022	6.41744	3.43201	1.47622	3.16956
	500	27.9737	0.83606	11.5196	4.83755	3.387	4.89892
	600	33.3741	0.88141	16.2884	5.29486
	700	38.9365	1.02832
	800	44.4988	1.17522
	900	50.0612	1.32212
	1000	55.6235	1.46902
	Fitting by JMAK model
	Cycles	Typical TiO2 ALD	TiO2/20s TMPMCT	TiO2/20s TMPMCT with H2O
	0	0	0	0
	1	0.056	0	0
	2	0.112	0	0
	3	0.168	0	0
	4	0.224	0	0
	5	0.28	0	0
	6	0.336	0	0
	7	0.392	0	0
	8	0.448	0	0
	9	0.504	0	0
	10	0.56	0	0
	11	0.616	0	0
	12	0.672	0	0
	13	0.728	0	0
	14	0.784	0	0
	15	0.84	0	0
	16	0.896	0	1.24345e-17
	17	0.952	0	7.4607e-17
	18	1.008	0	3.606e-16
	19	1.064	0	1.45484e-15
	20	1.12	0	5.09814e-15
	21	1.176	0	1.60156e-14
	22	1.232	0	4.59206e-14
	23	1.288	0	1.21585e-13
	24	1.344	0	3.00069e-13
	25	1.4	0	6.95859e-13
	26	1.456	0	1.52655e-12
	27	1.512	0	3.18639e-12
	28	1.568	0	6.35984e-12
	29	1.624	0	1.21905e-11
	30	1.68	0	2.25247e-11
	31	1.736	0	4.0252e-11
	32	1.792	0	6.97695e-11
	33	1.848	0	1.176e-10
	34	1.904	0	1.93196e-10
	35	1.96	0	3.09971e-10
	36	2.016	0	4.86589e-10
	37	2.072	0	7.48562e-10
	38	2.128	0.0001	1.13019e-09
	39	2.184	0.0001	1.67692e-09
	40	2.24	0.0001	2.44807e-09
	41	2.296	0.0001	3.52015e-09
	42	2.352	0.0001	4.99057e-09
	43	2.408	0.0001	6.98205e-09
	44	2.464	0.0001	9.64756e-09
	45	2.52	0.0002	1.31759e-08
	46	2.576	0.0002	1.77981e-08
	47	2.632	0.0002	2.37942e-08
	48	2.688	0.0003	3.15014e-08
	49	2.744	0.0003	4.13222e-08
	50	2.8	0.0003	5.37342e-08
	51	2.856	0.0004	6.92997e-08
	52	2.912	0.0004	8.86776e-08
	53	2.968	0.0005	1.12634e-07
	54	3.024	0.0005	1.42057e-07
	55	3.08	0.0006	1.77968e-07
	56	3.136	0.0006	2.21539e-07
	57	3.192	0.0007	2.74103e-07
	58	3.248	0.0008	3.37178e-07
	59	3.304	0.0009	4.12478e-07
	60	3.36	0.001	5.01933e-07
	61	3.416	0.0011	6.07708e-07
	62	3.472	0.0012	7.32223e-07
	63	3.528	0.0013	8.78175e-07
	64	3.584	0.0014	1.04856e-06
	65	3.64	0.0015	1.24668e-06
	66	3.696	0.0017	1.4762e-06
	67	3.752	0.0018	1.74115e-06
	68	3.808	0.002	2.04592e-06
	69	3.864	0.0021	2.39536e-06
	70	3.92	0.0023	2.79473e-06
	71	3.976	0.0025	3.24979e-06
	72	4.032	0.0027	3.76676e-06
	73	4.088	0.0029	4.35241e-06
	74	4.144	0.0032	5.01407e-06
	75	4.2	0.0034	5.75962e-06
	76	4.256	0.0037	6.5976e-06
	77	4.312	0.0039	7.53716e-06
	78	4.368	0.0042	8.58813e-06
	79	4.424	0.0045	9.76105e-06
	80	4.48	0.0049	1.10672e-05
	81	4.536	0.0052	1.25186e-05
	82	4.592	0.0056	1.41282e-05
	83	4.648	0.0059	1.59095e-05
	84	4.704	0.0063	1.78773e-05
	85	4.76	0.0067	2.00469e-05
	86	4.816	0.0072	2.24347e-05
	87	4.872	0.0076	2.5058e-05
	88	4.928	0.0081	2.79354e-05
	89	4.984	0.0086	3.10861e-05
	90	5.04	0.0091	3.45308e-05
	91	5.096	0.0097	3.82909e-05
	92	5.152	0.0102	4.23892e-05
	93	5.208	0.0108	4.68497e-05
	94	5.264	0.0115	5.16975e-05
	95	5.32	0.0121	5.6959e-05
	96	5.376	0.0128	6.26619e-05
	97	5.432	0.0135	6.88352e-05
	98	5.488	0.0142	7.55094e-05
	99	5.544	0.015	8.27162e-05
	100	5.6	0.0158	9.04887e-05
	101	5.656	0.0167	9.88618e-05
	102	5.712	0.0175	0.000108
	103	5.768	0.0184	0.000118
	104	5.824	0.0194	0.000128
	105	5.88	0.0203	0.000139
	106	5.936	0.0213	0.000151
	107	5.992	0.0224	0.000164
	108	6.048	0.0235	0.000178
	109	6.104	0.0246	0.000192
	110	6.16	0.0258	0.000208
	111	6.216	0.027	0.000224
	112	6.272	0.0282	0.000242
	113	6.328	0.0295	0.000261
	114	6.384	0.0309	0.000281
	115	6.44	0.0322	0.000302
	116	6.496	0.0337	0.000325
	117	6.552	0.0351	0.000349
	118	6.608	0.0367	0.000375
	119	6.664	0.0382	0.000402
	120	6.72	0.0399	0.00043
	121	6.776	0.0416	0.00046
	122	6.832	0.0433	0.000492
	123	6.888	0.0451	0.000526
	124	6.944	0.0469	0.000562
	125	7	0.0488	0.000599
	126	7.056	0.0508	0.000639
	127	7.112	0.0528	0.000681
	128	7.168	0.0549	0.000725
	129	7.224	0.057	0.000771
	130	7.28	0.0592	0.00082
	131	7.336	0.0615	0.000871
	132	7.392	0.0638	0.000925
	133	7.448	0.0662	0.000982
	134	7.504	0.0687	0.00104
	135	7.56	0.0712	0.0011
	136	7.616	0.0738	0.00117
	137	7.672	0.0765	0.00124
	138	7.728	0.0792	0.00131
	139	7.784	0.082	0.00138
	140	7.84	0.0849	0.00146
	141	7.896	0.0879	0.00154
	142	7.952	0.0909	0.00163
	143	8.008	0.094	0.00172
	144	8.064	0.0973	0.00181
	145	8.12	0.1005	0.00191
	146	8.176	0.1039	0.00201
	147	8.232	0.1073	0.00212
	148	8.288	0.1109	0.00223
	149	8.344	0.1145	0.00235
	150	8.4	0.1182	0.00247
	151	8.456	0.122	0.00259
	152	8.512	0.1259	0.00272
	153	8.568	0.1299	0.00286
	154	8.624	0.1339	0.003
	155	8.68	0.1381	0.00315
	156	8.736	0.1424	0.0033
	157	8.792	0.1467	0.00346
	158	8.848	0.1512	0.00362
	159	8.904	0.1557	0.00379
	160	8.96	0.1604	0.00397
	161	9.016	0.1652	0.00415
	162	9.072	0.17	0.00434
	163	9.128	0.175	0.00454
	164	9.184	0.1801	0.00475
	165	9.24	0.1853	0.00496
	166	9.296	0.1905	0.00518
	167	9.352	0.1959	0.00541
	168	9.408	0.2015	0.00564
	169	9.464	0.2071	0.00589
	170	9.52	0.2128	0.00614
	171	9.576	0.2187	0.0064
	172	9.632	0.2247	0.00667
	173	9.688	0.2308	0.00695
	174	9.744	0.237	0.00724
	175	9.8	0.2433	0.00754
	176	9.856	0.2498	0.00785
	177	9.912	0.2564	0.00817
	178	9.968	0.2631	0.00849
	179	10.024	0.27	0.00883
	180	10.08	0.2769	0.00918
	181	10.136	0.284	0.00954
	182	10.192	0.2913	0.00992
	183	10.248	0.2986	0.0103
	184	10.304	0.3061	0.0107
	185	10.36	0.3138	0.0111
	186	10.416	0.3216	0.01152
	187	10.472	0.3295	0.01196
	188	10.528	0.3375	0.0124
	189	10.584	0.3457	0.01286
	190	10.64	0.3541	0.01333
	191	10.696	0.3626	0.01382
	192	10.752	0.3712	0.01432
	193	10.808	0.38	0.01483
	194	10.864	0.3889	0.01536
	195	10.92	0.398	0.0159
	196	10.976	0.4072	0.01646
	197	11.032	0.4166	0.01704
	198	11.088	0.4261	0.01763
	199	11.144	0.4358	0.01824
	200	11.2	0.4457	0.01886
	201	11.256	0.4557	0.0195
	202	11.312	0.4658	0.02016
	203	11.368	0.4762	0.02083
	204	11.424	0.4866	0.02152
	205	11.48	0.4973	0.02224
	206	11.536	0.5081	0.02296
	207	11.592	0.5191	0.02371
	208	11.648	0.5302	0.02448
	209	11.704	0.5416	0.02527
	210	11.76	0.553	0.02608
	211	11.816	0.5647	0.0269
	212	11.872	0.5765	0.02775
	213	11.928	0.5885	0.02862
	214	11.984	0.6007	0.02951
	215	12.04	0.6131	0.03043
	216	12.096	0.6256	0.03136
	217	12.152	0.6383	0.03232
	218	12.208	0.6512	0.0333
	219	12.264	0.6643	0.03431
	220	12.32	0.6775	0.03533
	221	12.376	0.691	0.03639
	222	12.432	0.7046	0.03746
	223	12.488	0.7184	0.03857
	224	12.544	0.7324	0.03969
	225	12.6	0.7466	0.04085
	226	12.656	0.7609	0.04203
	227	12.712	0.7755	0.04323
	228	12.768	0.7902	0.04447
	229	12.824	0.8052	0.04573
	230	12.88	0.8203	0.04702
	231	12.936	0.8356	0.04834
	232	12.992	0.8512	0.04968
	233	13.048	0.8669	0.05106
	234	13.104	0.8828	0.05246
	235	13.16	0.8989	0.0539
	236	13.216	0.9152	0.05537
	237	13.272	0.9317	0.05687
	238	13.328	0.9485	0.0584
	239	13.384	0.9654	0.05996
	240	13.44	0.9825	0.06155
	241	13.496	0.9998	0.06318
	242	13.552	1.0173	0.06484
	243	13.608	1.0351	0.06654
	244	13.664	1.053	0.06827
	245	13.72	1.0711	0.07004
	246	13.776	1.0895	0.07184
	247	13.832	1.1081	0.07368
	248	13.888	1.1268	0.07555
	249	13.944	1.1458	0.07746
	250	14	1.165	0.07941
	251	14.056	1.1844	0.08139
	252	14.112	1.204	0.08342
	253	14.168	1.2238	0.08549
	254	14.224	1.2439	0.08759
	255	14.28	1.2641	0.08973
	256	14.336	1.2846	0.09192
	257	14.392	1.3053	0.09415
	258	14.448	1.3262	0.09642
	259	14.504	1.3473	0.09873
	260	14.56	1.3686	0.10108
	261	14.616	1.3902	0.10348
	262	14.672	1.4119	0.10592
	263	14.728	1.4339	0.10841
	264	14.784	1.4561	0.11094
	265	14.84	1.4786	0.11352
	266	14.896	1.5012	0.11614
	267	14.952	1.5241	0.11881
	268	15.008	1.5472	0.12153
	269	15.064	1.5705	0.1243
	270	15.12	1.594	0.12711
	271	15.176	1.6177	0.12998
	272	15.232	1.6417	0.13289
	273	15.288	1.6659	0.13585
	274	15.344	1.6903	0.13887
	275	15.4	1.715	0.14194
	276	15.456	1.7398	0.14505
	277	15.512	1.7649	0.14823
	278	15.568	1.7902	0.15145
	279	15.624	1.8157	0.15473
	280	15.68	1.8415	0.15807
	281	15.736	1.8675	0.16145
	282	15.792	1.8937	0.1649
	283	15.848	1.9201	0.1684
	284	15.904	1.9467	0.17196
	285	15.96	1.9736	0.17558
	286	16.016	2.0007	0.17925
	287	16.072	2.028	0.18299
	288	16.128	2.0556	0.18678
	289	16.184	2.0833	0.19063
	290	16.24	2.1113	0.19455
	291	16.296	2.1396	0.19852
	292	16.352	2.168	0.20256
	293	16.408	2.1967	0.20666
	294	16.464	2.2255	0.21083
	295	16.52	2.2547	0.21505
	296	16.576	2.284	0.21935
	297	16.632	2.3135	0.22371
	298	16.688	2.3433	0.22813
	299	16.744	2.3733	0.23262
	300	16.8	2.4035	0.23718
	301	16.856	2.434	0.24181
	302	16.912	2.4646	0.2465
	303	16.968	2.4955	0.25127
	304	17.024	2.5266	0.2561
	305	17.08	2.558	0.26101
	306	17.136	2.5895	0.26599
	307	17.192	2.6213	0.27103
	308	17.248	2.6532	0.27615
	309	17.304	2.6854	0.28135
	310	17.36	2.7179	0.28662
	311	17.416	2.7505	0.29196
	312	17.472	2.7833	0.29738
	313	17.528	2.8164	0.30288
	314	17.584	2.8497	0.30845
	315	17.64	2.8832	0.3141
	316	17.696	2.9169	0.31983
	317	17.752	2.9508	0.32564
	318	17.808	2.985	0.33152
	319	17.864	3.0193	0.33749
	320	17.92	3.0539	0.34353
	321	17.976	3.0887	0.34966
	322	18.032	3.1236	0.35588
	323	18.088	3.1588	0.36217
	324	18.144	3.1942	0.36855
	325	18.2	3.2299	0.37501
	326	18.256	3.2657	0.38156
	327	18.312	3.3017	0.38819
	328	18.368	3.3379	0.39491
	329	18.424	3.3744	0.40172
	330	18.48	3.411	0.40861
	331	18.536	3.4478	0.41559
	332	18.592	3.4849	0.42267
	333	18.648	3.5221	0.42983
	334	18.704	3.5596	0.43708
	335	18.76	3.5972	0.44443
	336	18.816	3.6351	0.45187
	337	18.872	3.6731	0.4594
	338	18.928	3.7113	0.46702
	339	18.984	3.7498	0.47474
	340	19.04	3.7884	0.48255
	341	19.096	3.8272	0.49045
	342	19.152	3.8662	0.49846
	343	19.208	3.9054	0.50656
	344	19.264	3.9448	0.51476
	345	19.32	3.9844	0.52305
	346	19.376	4.0242	0.53145
	347	19.432	4.0642	0.53995
	348	19.488	4.1043	0.54854
	349	19.544	4.1446	0.55724
	350	19.6	4.1851	0.56604
	351	19.656	4.2258	0.57494
	352	19.712	4.2667	0.58394
	353	19.768	4.3078	0.59305
	354	19.824	4.349	0.60227
	355	19.88	4.3904	0.61158
	356	19.936	4.432	0.62101
	357	19.992	4.4738	0.63054
	358	20.048	4.5157	0.64018
	359	20.104	4.5578	0.64992
	360	20.16	4.6001	0.65978
	361	20.216	4.6426	0.66975
	362	20.272	4.6852	0.67982
	363	20.328	4.728	0.69001
	364	20.384	4.771	0.7003
	365	20.44	4.8141	0.71071
	366	20.496	4.8574	0.72123
	367	20.552	4.9008	0.73187
	368	20.608	4.9444	0.74262
	369	20.664	4.9882	0.75349
	370	20.72	5.0321	0.76447
	371	20.776	5.0762	0.77556
	372	20.832	5.1205	0.78678
	373	20.888	5.1649	0.79811
	374	20.944	5.2094	0.80956
	375	21	5.2541	0.82112
	376	21.056	5.299	0.83281
	377	21.112	5.344	0.84462
	378	21.168	5.3892	0.85655
	379	21.224	5.4345	0.86859
	380	21.28	5.4799	0.88077
	381	21.336	5.5255	0.89306
	382	21.392	5.5712	0.90548
	383	21.448	5.6171	0.91802
	384	21.504	5.6631	0.93068
	385	21.56	5.7093	0.94347
	386	21.616	5.7556	0.95639
	387	21.672	5.802	0.96944
	388	21.728	5.8486	0.9826
	389	21.784	5.8953	0.9959
	390	21.84	5.9421	1.00933
	391	21.896	5.9891	1.02289
	392	21.952	6.0361	1.03657
	393	22.008	6.0834	1.05038
	394	22.064	6.1307	1.06433
	395	22.12	6.1782	1.07841
	396	22.176	6.2258	1.09262
	397	22.232	6.2735	1.10696
	398	22.288	6.3213	1.12143
	399	22.344	6.3693	1.13604
	400	22.4	6.4173	1.15078
	401	22.456	6.4655	1.16566
	402	22.512	6.5138	1.18067
	403	22.568	6.5623	1.19582
	404	22.624	6.6108	1.2111
	405	22.68	6.6594	1.22653
	406	22.736	6.7082	1.24208
	407	22.792	6.757	1.25778
	408	22.848	6.806	1.27362
	409	22.904	6.8551	1.28959
	410	22.96	6.9043	1.30571
	411	23.016	6.9536	1.32196
	412	23.072	7.0029	1.33836
	413	23.128	7.0524	1.35489
	414	23.184	7.102	1.37157
	415	23.24	7.1517	1.38839
	416	23.296	7.2015	1.40536
	417	23.352	7.2514	1.42246
	418	23.408	7.3013	1.43972
	419	23.464	7.3514	1.45711
	420	23.52	7.4016	1.47465
	421	23.576	7.4518	1.49233
	422	23.632	7.5022	1.51016
	423	23.688	7.5526	1.52814
	424	23.744	7.6031	1.54626
	425	23.8	7.6537	1.56453
	426	23.856	7.7044	1.58295
	427	23.912	7.7552	1.60152
	428	23.968	7.806	1.62023
	429	24.024	7.857	1.63909
	430	24.08	7.908	1.6581
	431	24.136	7.9591	1.67726
	432	24.192	8.0102	1.69657
	433	24.248	8.0615	1.71604
	434	24.304	8.1128	1.73565
	435	24.36	8.1642	1.75541
	436	24.416	8.2157	1.77533
	437	24.472	8.2672	1.79539
	438	24.528	8.3188	1.81561
	439	24.584	8.3705	1.83598
	440	24.64	8.4222	1.85651
	441	24.696	8.474	1.87718
	442	24.752	8.5259	1.89802
	443	24.808	8.5779	1.919
	444	24.864	8.6299	1.94014
	445	24.92	8.682	1.96144
	446	24.976	8.7341	1.98289
	447	25.032	8.7863	2.00449
	448	25.088	8.8386	2.02625
	449	25.144	8.8909	2.04817
	450	25.2	8.9433	2.07024
	451	25.256	8.9957	2.09247
	452	25.312	9.0482	2.11485
	453	25.368	9.1007	2.1374
	454	25.424	9.1533	2.1601
	455	25.48	9.206	2.18295
	456	25.536	9.2587	2.20597
	457	25.592	9.3114	2.22914
	458	25.648	9.3642	2.25247
	459	25.704	9.4171	2.27596
	460	25.76	9.47	2.29961
	461	25.816	9.523	2.32342
	462	25.872	9.576	2.34739
	463	25.928	9.629	2.37151
	464	25.984	9.6821	2.3958
	465	26.04	9.7352	2.42024
	466	26.096	9.7884	2.44485
	467	26.152	9.8416	2.46961
	468	26.208	9.8949	2.49454
	469	26.264	9.9482	2.51962
	470	26.32	10.0015	2.54487
	471	26.376	10.0549	2.57028
	472	26.432	10.1083	2.59584
	473	26.488	10.1618	2.62157
	474	26.544	10.2153	2.64746
	475	26.6	10.2688	2.67351
	476	26.656	10.3224	2.69972
	477	26.712	10.376	2.72609
	478	26.768	10.4297	2.75263
	479	26.824	10.4833	2.77932
	480	26.88	10.537	2.80618
	481	26.936	10.5908	2.8332
	482	26.992	10.6445	2.86038
	483	27.048	10.6983	2.88772
	484	27.104	10.7522	2.91522
	485	27.16	10.806	2.94288
	486	27.216	10.8599	2.97071
	487	27.272	10.9139	2.9987
	488	27.328	10.9678	3.02685
	489	27.384	11.0218	3.05516
	490	27.44	11.0758	3.08363
	491	27.496	11.1298	3.11227
	492	27.552	11.1839	3.14106
	493	27.608	11.2379	3.17002
	494	27.664	11.292	3.19914
	495	27.72	11.3462	3.22842
	496	27.776	11.4003	3.25786
	497	27.832	11.4545	3.28747
	498	27.888	11.5087	3.31723
	499	27.944	11.5629	3.34715
	500	28	11.6171	3.37724
	501	28.056	11.6714	3.40749
	502	28.112	11.7257	3.4379
	503	28.168	11.78	3.46847
	504	28.224	11.8343	3.4992
	505	28.28	11.8886	3.53009
	506	28.336	11.943	3.56114
	507	28.392	11.9974	3.59235
	508	28.448	12.0517	3.62372
	509	28.504	12.1062	3.65525
	510	28.56	12.1606	3.68695
	511	28.616	12.215	3.7188
	512	28.672	12.2695	3.75081
	513	28.728	12.324	3.78298
	514	28.784	12.3784	3.8153
	515	28.84	12.4329	3.84779
	516	28.896	12.4875	3.88044
	517	28.952	12.542	3.91324
	518	29.008	12.5965	3.9462
	519	29.064	12.6511	3.97932
	520	29.12	12.7057	4.0126
	521	29.176	12.7603	4.04603
	522	29.232	12.8148	4.07963
	523	29.288	12.8695	4.11337
	524	29.344	12.9241	4.14728
	525	29.4	12.9787	4.18134
	526	29.456	13.0334	4.21556
	527	29.512	13.088	4.24993
	528	29.568	13.1427	4.28446
	529	29.624	13.1973	4.31914
	530	29.68	13.252	4.35398
	531	29.736	13.3067	4.38898
	532	29.792	13.3614	4.42412
	533	29.848	13.4161	4.45942
	534	29.904	13.4709	4.49488
	535	29.96	13.5256	4.53048
	536	30.016	13.5803	4.56625
	537	30.072	13.6351	4.60216
	538	30.128	13.6898	4.63822
	539	30.184	13.7446	4.67444
	540	30.24	13.7994	4.7108
	541	30.296	13.8541	4.74732
	542	30.352	13.9089	4.78399
	543	30.408	13.9637	4.82081
	544	30.464	14.0185	4.85778
	545	30.52	14.0733	4.89489
	546	30.576	14.1281	4.93216
	547	30.632	14.183	4.96957
	548	30.688	14.2378	5.00713
	549	30.744	14.2926	5.04484
	550	30.8	14.3475	5.0827
	551	30.856	14.4023	5.1207
	552	30.912	14.4571	5.15885
	553	30.968	14.512	5.19714
	554	31.024	14.5668	5.23558
	555	31.08	14.6217	5.27416
	556	31.136	14.6766	5.31289
	557	31.192	14.7314	5.35176
	558	31.248	14.7863	5.39077
	559	31.304	14.8412	5.42993
	560	31.36	14.8961	5.46923
	561	31.416	14.951	5.50867
	562	31.472	15.0059	5.54825
	563	31.528	15.0608	5.58797
	564	31.584	15.1157	5.62783
	565	31.64	15.1706	5.66784
	566	31.696	15.2255	5.70798
	567	31.752	15.2804	5.74825
	568	31.808	15.3353	5.78867
	569	31.864	15.3902	5.82922
	570	31.92	15.4451	5.86991
	571	31.976	15.5	5.91074
	572	32.032	15.555	5.9517
	573	32.088	15.6099	5.9928
	574	32.144	15.6648	6.03403
	575	32.2	15.7198	6.07539
	576	32.256	15.7747	6.11689
	577	32.312	15.8296	6.15852
	578	32.368	15.8846	6.20028
	579	32.424	15.9395	6.24217
	580	32.48	15.9945	6.2842
	581	32.536	16.0494	6.32635
	582	32.592	16.1043	6.36864
	583	32.648	16.1593	6.41105
	584	32.704	16.2142	6.45359
	585	32.76	16.2692	6.49626
	586	32.816	16.3242	6.53906
	587	32.872	16.3791	6.58198
	588	32.928	16.4341	6.62503
	589	32.984	16.489	6.6682
	590	33.04	16.544	6.7115
	591	33.096	16.599	6.75492
	592	33.152	16.6539	6.79846
	593	33.208	16.7089	6.84213
	594	33.264	16.7639	6.88592
	595	33.32	16.8188	6.92983
	596	33.376	16.8738	6.97386
	597	33.432	16.9288	7.01801
	598	33.488	16.9837	7.06228
	599	33.544	17.0387	7.10667
	600	33.6	17.0937	7.15117
	601	33.656	17.1487	7.1958
	602	33.712	17.2036	7.24053
	603	33.768	17.2586	7.28539
	604	33.824	17.3136	7.33036
	605	33.88	17.3686	7.37544
	606	33.936	17.4236	7.42064
	607	33.992	17.4785	7.46595
	608	34.048	17.5335	7.51138
	609	34.104	17.5885	7.55691
	610	34.16	17.6435	7.60256
	611	34.216	17.6985	7.64832
	612	34.272	17.7535	7.69418
	613	34.328	17.8084	7.74015
	614	34.384	17.8634	7.78624
	615	34.44	17.9184	7.83243
	616	34.496	17.9734	7.87873
	617	34.552	18.0284	7.92513
	618	34.608	18.0834	7.97164
	619	34.664	18.1384	8.01825
	620	34.72	18.1934	8.06497
	621	34.776	18.2483	8.11178
	622	34.832	18.3033	8.15871
	623	34.888	18.3583	8.20573
	624	34.944	18.4133	8.25286
	625	35	18.4683	8.30008
	626	35.056	18.5233	8.34741
	627	35.112	18.5783	8.39483
	628	35.168	18.6333	8.44235
	629	35.224	18.6883	8.48997
	630	35.28	18.7433	8.53769
	631	35.336	18.7983	8.5855
	632	35.392	18.8533	8.6334
	633	35.448	18.9082	8.68141
	634	35.504	18.9632	8.7295
	635	35.56	19.0182	8.77769
	636	35.616	19.0732	8.82597
	637	35.672	19.1282	8.87434
	638	35.728	19.1832	8.92281
	639	35.784	19.2382	8.97136
	640	35.84	19.2932	9.02
	641	35.896	19.3482	9.06874
	642	35.952	19.4032	9.11756
	643	36.008	19.4582	9.16646
	644	36.064	19.5132	9.21546
	645	36.12	19.5682	9.26454
	646	36.176	19.6232	9.3137
	647	36.232	19.6782	9.36295
	648	36.288	19.7332	9.41229
	649	36.344	19.7882	9.46171
	650	36.4	19.8432	9.51121
	651	36.456	19.8982	9.56079
	652	36.512	19.9532	9.61045
	653	36.568	20.0082	9.66019
	654	36.624	20.0632	9.71001
	655	36.68	20.1182	9.75991
	656	36.736	20.1732	9.80989
	657	36.792	20.2282	9.85995
	658	36.848	20.2832	9.91008
	659	36.904	20.3382	9.96029
	660	36.96	20.3932	10.0106
	661	37.016	20.4482	10.0609
	662	37.072	20.5032	10.1114
	663	37.128	20.5581	10.1619
	664	37.184	20.6131	10.2125
	665	37.24	20.6681	10.2631
	666	37.296	20.7231	10.3138
	667	37.352	20.7781	10.3646
	668	37.408	20.8331	10.4155
	669	37.464	20.8881	10.4664
	670	37.52	20.9431	10.5174
	671	37.576	20.9981	10.5685
	672	37.632	21.0531	10.6196
	673	37.688	21.1081	10.6708
	674	37.744	21.1631	10.7221
	675	37.8	21.2181	10.7734
	676	37.856	21.2731	10.8248
	677	37.912	21.3281	10.8763
	678	37.968	21.3831	10.9278
	679	38.024	21.4381	10.9794
	680	38.08	21.4931	11.0311
	681	38.136	21.5481	11.0828
	682	38.192	21.6031	11.1346
	683	38.248	21.6581	11.1864
	684	38.304	21.7131	11.2383
	685	38.36	21.7681	11.2902
	686	38.416	21.8231	11.3422
	687	38.472	21.8781	11.3943
	688	38.528	21.9331	11.4464
	689	38.584	21.9881	11.4986
	690	38.64	22.0431	11.5509
	691	38.696	22.0981	11.6031
	692	38.752	22.1531	11.6555
	693	38.808	22.2081	11.7079
	694	38.864	22.2631	11.7603
	695	38.92	22.3181	11.8128
	696	38.976	22.3731	11.8654
	697	39.032	22.4281	11.918
	698	39.088	22.4831	11.9707
	699	39.144	22.5381	12.0234
	700	39.2	22.5931	12.0762
	701	39.256	22.6481	12.129
	702	39.312	22.7031	12.1818
	703	39.368	22.7581	12.2347
	704	39.424	22.8131	12.2877
	705	39.48	22.8681	12.3407
	706	39.536	22.9231	12.3937
	707	39.592	22.9781	12.4468
	708	39.648	23.0331	12.5
	709	39.704	23.0881	12.5532
	710	39.76	23.1431	12.6064
	711	39.816	23.1981	12.6597
	712	39.872	23.2531	12.713
	713	39.928	23.3081	12.7663
	714	39.984	23.3631	12.8197
	715	40.04	23.4181	12.8732
	716	40.096	23.4731	12.9267
	717	40.152	23.5281	12.9802
	718	40.208	23.5831	13.0337
	719	40.264	23.6381	13.0873
	720	40.32	23.6931	13.141
	721	40.376	23.7481	13.1947
	722	40.432	23.8031	13.2484
	723	40.488	23.8581	13.3021
	724	40.544	23.9131	13.3559
	725	40.6	23.9681	13.4098
	726	40.656	24.0231	13.4636
	727	40.712	24.0781	13.5175
	728	40.768	24.1331	13.5715
	729	40.824	24.1881	13.6254
	730	40.88	24.2431	13.6794
	731	40.936	24.2981	13.7335
	732	40.992	24.3531	13.7876
	733	41.048	24.4081	13.8417
	734	41.104	24.4631	13.8958
	735	41.16	24.5181	13.95
	736	41.216	24.5731	14.0042
	737	41.272	24.6281	14.0584
	738	41.328	24.6831	14.1127
	739	41.384	24.7381	14.167
	740	41.44	24.7931	14.2213
	741	41.496	24.8481	14.2756
	742	41.552	24.9031	14.33
	743	41.608	24.9581	14.3844
	744	41.664	25.0131	14.4389
	745	41.72	25.0681	14.4933
	746	41.776	25.1231	14.5478
	747	41.832	25.1781	14.6023
	748	41.888	25.2331	14.6569
	749	41.944	25.2881	14.7114
	750	42	25.3431	14.766
	751	42.056	25.3981	14.8207
	752	42.112	25.4531	14.8753
	753	42.168	25.5081	14.93
	754	42.224	25.5631	14.9847
	755	42.28	25.6181	15.0394
	756	42.336	25.6731	15.0942
	757	42.392	25.7281	15.1489
	758	42.448	25.7831	15.2037
	759	42.504	25.8381	15.2585
	760	42.56	25.8931	15.3134
	761	42.616	25.9481	15.3682
	762	42.672	26.0031	15.4231
	763	42.728	26.0581	15.478
	764	42.784	26.1131	15.5329
	765	42.84	26.1681	15.5879
	766	42.896	26.2231	15.6428
	767	42.952	26.2781	15.6978
	768	43.008	26.3331	15.7528
	769	43.064	26.3881	15.8078
	770	43.12	26.4431	15.8629
	771	43.176	26.4981	15.9179
	772	43.232	26.5531	15.973
	773	43.288	26.6081	16.0281
	774	43.344	26.6631	16.0832
	775	43.4	26.7181	16.1383
	776	43.456	26.7731	16.1935
	777	43.512	26.8281	16.2486
	778	43.568	26.8831	16.3038
	779	43.624	26.9381	16.359
	780	43.68	26.9931	16.4142
	781	43.736	27.0481	16.4694
	782	43.792	27.1031	16.5247
	783	43.848	27.1581	16.58
	784	43.904	27.2131	16.6352
	785	43.96	27.2681	16.6905
	786	44.016	27.3231	16.7458
	787	44.072	27.3781	16.8011
	788	44.128	27.4331	16.8565
	789	44.184	27.4881	16.9118
	790	44.24	27.5431	16.9672
	791	44.296	27.5981	17.0225
	792	44.352	27.6531	17.0779
	793	44.408	27.7081	17.1333
	794	44.464	27.7631	17.1887
	795	44.52	27.8181	17.2441
	796	44.576	27.8731	17.2996
	797	44.632	27.9281	17.355
	798	44.688	27.9831	17.4105
	799	44.744	28.0381	17.4659
	800	44.8	28.0931	17.5214
	801	44.856	28.1481	17.5769
	802	44.912	28.2031	17.6324
	803	44.968	28.2581	17.6879
	804	45.024	28.3131	17.7434
	805	45.08	28.3681	17.799
	806	45.136	28.4231	17.8545
	807	45.192	28.4781	17.9101
	808	45.248	28.5331	17.9656
	809	45.304	28.5881	18.0212
	810	45.36	28.6431	18.0768
	811	45.416	28.6981	18.1324
	812	45.472	28.7531	18.188
	813	45.528	28.8081	18.2436
	814	45.584	28.8631	18.2992
	815	45.64	28.9181	18.3548
	816	45.696	28.9731	18.4105
	817	45.752	29.0281	18.4661
	818	45.808	29.0831	18.5218
	819	45.864	29.1381	18.5774
	820	45.92	29.1931	18.6331
	821	45.976	29.2481	18.6888
	822	46.032	29.3031	18.7444
	823	46.088	29.3581	18.8001
	824	46.144	29.4131	18.8558
	825	46.2	29.4681	18.9115
	826	46.256	29.5231	18.9672
	827	46.312	29.5781	19.023
	828	46.368	29.6331	19.0787
	829	46.424	29.6881	19.1344
	830	46.48	29.7431	19.1901
	831	46.536	29.7981	19.2459
	832	46.592	29.8531	19.3016
	833	46.648	29.9081	19.3574
	834	46.704	29.9631	19.4131
	835	46.76	30.0181	19.4689
	836	46.816	30.0731	19.5247
	837	46.872	30.1281	19.5804
	838	46.928	30.1831	19.6362
	839	46.984	30.2381	19.692
	840	47.04	30.2931	19.7478
	841	47.096	30.3481	19.8036
	842	47.152	30.4031	19.8594
	843	47.208	30.4581	19.9152
	844	47.264	30.5131	19.971
	845	47.32	30.5681	20.0268
	846	47.376	30.6231	20.0827
	847	47.432	30.6781	20.1385
	848	47.488	30.7331	20.1943
	849	47.544	30.7881	20.2501
	850	47.6	30.8431	20.306
	851	47.656	30.8981	20.3618
	852	47.712	30.9531	20.4177
	853	47.768	31.0081	20.4735
	854	47.824	31.0631	20.5294
	855	47.88	31.1181	20.5852
	856	47.936	31.1731	20.6411
	857	47.992	31.2281	20.6969
	858	48.048	31.2831	20.7528
	859	48.104	31.3381	20.8087
	860	48.16	31.3931	20.8645
	861	48.216	31.4481	20.9204
	862	48.272	31.5031	20.9763
	863	48.328	31.5581	21.0322
	864	48.384	31.6131	21.0881
	865	48.44	31.6681	21.144
	866	48.496	31.7231	21.1999
	867	48.552	31.7781	21.2557
	868	48.608	31.8331	21.3116
	869	48.664	31.8881	21.3675
	870	48.72	31.9431	21.4234
	871	48.776	31.9981	21.4794
	872	48.832	32.0531	21.5353
	873	48.888	32.1081	21.5912
	874	48.944	32.1631	21.6471
	875	49	32.2181	21.703
	876	49.056	32.2731	21.7589
	877	49.112	32.3281	21.8148
	878	49.168	32.3831	21.8707
	879	49.224	32.4381	21.9267
	880	49.28	32.4931	21.9826
	881	49.336	32.5481	22.0385
	882	49.392	32.6031	22.0944
	883	49.448	32.6581	22.1504
	884	49.504	32.7131	22.2063
	885	49.56	32.7681	22.2623
	886	49.616	32.8231	22.3182
	887	49.672	32.8781	22.3741
	888	49.728	32.9331	22.4301
	889	49.784	32.9881	22.486
	890	49.84	33.0431	22.5419
	891	49.896	33.0981	22.5979
	892	49.952	33.1531	22.6538
	893	50.008	33.2081	22.7098
	894	50.064	33.2631	22.7657
	895	50.12	33.3181	22.8217
	896	50.176	33.3731	22.8776
	897	50.232	33.4281	22.9336
	898	50.288	33.4831	22.9896
	899	50.344	33.5381	23.0455
	900	50.4	33.5931	23.1015
	901	50.456	33.6481	23.1574
	902	50.512	33.7031	23.2134
	903	50.568	33.7581	23.2693
	904	50.624	33.8131	23.3253
	905	50.68	33.8681	23.3813
	906	50.736	33.9231	23.4372
	907	50.792	33.9781	23.4932
	908	50.848	34.0331	23.5492
	909	50.904	34.0881	23.6051
	910	50.96	34.1431	23.6611
	911	51.016	34.1981	23.7171
	912	51.072	34.2531	23.773
	913	51.128	34.3081	23.829
	914	51.184	34.3631	23.885
	915	51.24	34.4181	23.941
	916	51.296	34.4731	23.9969
	917	51.352	34.5281	24.0529
	918	51.408	34.5831	24.1089
	919	51.464	34.6381	24.1649
	920	51.52	34.6931	24.2208
	921	51.576	34.7481	24.2768
	922	51.632	34.8031	24.3328
	923	51.688	34.8581	24.3888
	924	51.744	34.9131	24.4447
	925	51.8	34.9681	24.5007
	926	51.856	35.0231	24.5567
	927	51.912	35.0781	24.6127
	928	51.968	35.1331	24.6687
	929	52.024	35.1881	24.7246
	930	52.08	35.2431	24.7806
	931	52.136	35.2981	24.8366
	932	52.192	35.3531	24.8926
	933	52.248	35.4081	24.9486
	934	52.304	35.4631	25.0046
	935	52.36	35.5181	25.0605
	936	52.416	35.5731	25.1165
	937	52.472	35.6281	25.1725
	938	52.528	35.6831	25.2285
	939	52.584	35.7381	25.2845
	940	52.64	35.7931	25.3405
	941	52.696	35.8481	25.3965
	942	52.752	35.9031	25.4524
	943	52.808	35.9581	25.5084
	944	52.864	36.0131	25.5644
	945	52.92	36.0681	25.6204
	946	52.976	36.1231	25.6764
	947	53.032	36.1781	25.7324
	948	53.088	36.2331	25.7884
	949	53.144	36.2881	25.8444
	950	53.2	36.3431	25.9004
	951	53.256	36.3981	25.9564
	952	53.312	36.4531	26.0124
	953	53.368	36.5081	26.0683
	954	53.424	36.5631	26.1243
	955	53.48	36.6181	26.1803
	956	53.536	36.6731	26.2363
	957	53.592	36.7281	26.2923
	958	53.648	36.7831	26.3483
	959	53.704	36.8381	26.4043
	960	53.76	36.8931	26.4603
	961	53.816	36.9481	26.5163
	962	53.872	37.0031	26.5723
	963	53.928	37.0581	26.6283
	964	53.984	37.1131	26.6843
	965	54.04	37.1681	26.7403
	966	54.096	37.2231	26.7963
	967	54.152	37.2781	26.8523
	968	54.208	37.3331	26.9082
	969	54.264	37.3881	26.9642
	970	54.32	37.4431	27.0202
	971	54.376	37.4981	27.0762
	972	54.432	37.5531	27.1322
	973	54.488	37.6081	27.1882
	974	54.544	37.6631	27.2442
	975	54.6	37.7181	27.3002
	976	54.656	37.7731	27.3562
	977	54.712	37.8281	27.4122
	978	54.768	37.8831	27.4682
	979	54.824	37.9381	27.5242
	980	54.88	37.9931	27.5802
	981	54.936	38.0481	27.6362
	982	54.992	38.1031	27.6922
	983	55.048	38.1581	27.7482
	984	55.104	38.2131	27.8042
	985	55.16	38.2681	27.8602
	986	55.216	38.3231	27.9162
	987	55.272	38.3781	27.9722
	988	55.328	38.4331	28.0282
	989	55.384	38.4881	28.0842
	990	55.44	38.5431	28.1402
	991	55.496	38.5981	28.1962
	992	55.552	38.6531	28.2522
	993	55.608	38.7081	28.3082
	994	55.664	38.7631	28.3642
	995	55.72	38.8181	28.4202
	996	55.776	38.8731	28.4762
	997	55.832	38.9281	28.5322
	998	55.888	38.9831	28.5881
	999	55.944	39.0381	28.6441
	1000	56	39.0931	28.7002

## Sheet: Figure 3e
Figure 3e	Selectivity in the case of 20 s TMPMCT inhibitor layer with additional H2O pulse
		Selectivity %)		Selectivity %)			Fitting by JMAK model
	ALD cycles (#)	TiO2/20s TMPMCT	Error	TiO2/20s TMPMCT with H2O	Error		ALD cycles (#)	TiO2/20s TMPMCT	TiO2/20s TMPMCT with H2O
	0	100	0	100	0		0	100	100
	100	94.835	2.98418	94.835	1.20298		1	100	100
	200	91.9508	2.22872	91.9508	19.3997		2	100	100
	300	78.3872	12.8041	83.7954	18.8227		3	100	100
	400	57.7359	16.3218	90.1344	18.7322		4	100	100
	500	44.237	17.8376	82.039	23.3519		5	100	100
	600	30.529	17.6899				6	100	100
							7	100	100
							8	100	100
							9	100	100
							10	100	100
							11	100	100
							12	100	100
							13	100	100
							14	100	100
							15	100	100
							16	100	100
							17	100	100
							18	100	100
							19	100	100
							20	100	100
							21	100	100
							22	100	100
							23	100	100
							24	100	100
							25	100	100
							26	100	100
							27	100	100
							28	100	100
							29	100	100
							30	100	100
							31	100	100
							32	100	100
							33	99.999	100
							34	99.999	100
							35	99.999	100
							36	99.999	100
							37	99.999	100
							38	99.999	100
							39	99.998	100
							40	99.998	100
							41	99.998	100
							42	99.997	100
							43	99.997	100
							44	99.996	100
							45	99.996	100
							46	99.995	100
							47	99.994	100
							48	99.994	100
							49	99.993	100
							50	99.992	100
							51	99.991	100
							52	99.99	100
							53	99.988	100
							54	99.987	100
							55	99.985	100
							56	99.984	100
							57	99.982	100
							58	99.98	100
							59	99.978	100
							60	99.976	100
							61	99.974	100
							62	99.971	100
							63	99.969	100
							64	99.966	100
							65	99.963	100
							66	99.96	100
							67	99.956	100
							68	99.953	100
							69	99.949	100
							70	99.945	100
							71	99.94	100
							72	99.936	100
							73	99.931	100
							74	99.926	100
							75	99.921	100
							76	99.915	100
							77	99.909	100
							78	99.903	100
							79	99.896	100
							80	99.889	100
							81	99.882	99.999
							82	99.875	99.999
							83	99.867	99.999
							84	99.859	99.999
							85	99.85	99.999
							86	99.842	99.999
							87	99.832	99.999
							88	99.823	99.999
							89	99.813	99.999
							90	99.802	99.999
							91	99.791	99.998
							92	99.78	99.998
							93	99.768	99.998
							94	99.756	99.998
							95	99.743	99.998
							96	99.73	99.998
							97	99.717	99.997
							98	99.703	99.997
							99	99.688	99.997
							100	99.673	99.997
							101	99.657	99.997
							102	99.641	99.996
							103	99.625	99.996
							104	99.608	99.996
							105	99.59	99.995
							106	99.572	99.995
							107	99.553	99.995
							108	99.533	99.994
							109	99.513	99.994
							110	99.493	99.993
							111	99.471	99.993
							112	99.449	99.992
							113	99.427	99.992
							114	99.404	99.991
							115	99.38	99.991
							116	99.355	99.99
							117	99.33	99.989
							118	99.304	99.989
							119	99.278	99.988
							120	99.251	99.987
							121	99.223	99.986
							122	99.194	99.986
							123	99.165	99.985
							124	99.135	99.984
							125	99.104	99.983
							126	99.072	99.982
							127	99.04	99.981
							128	99.007	99.98
							129	98.973	99.979
							130	98.938	99.977
							131	98.902	99.976
							132	98.866	99.975
							133	98.829	99.974
							134	98.791	99.972
							135	98.752	99.971
							136	98.712	99.969
							137	98.671	99.968
							138	98.63	99.966
							139	98.587	99.964
							140	98.544	99.963
							141	98.5	99.961
							142	98.455	99.959
							143	98.409	99.957
							144	98.362	99.955
							145	98.314	99.953
							146	98.266	99.951
							147	98.216	99.949
							148	98.165	99.946
							149	98.114	99.944
							150	98.061	99.941
							151	98.007	99.939
							152	97.953	99.936
							153	97.897	99.933
							154	97.841	99.93
							155	97.783	99.928
							156	97.725	99.925
							157	97.665	99.921
							158	97.604	99.918
							159	97.543	99.915
							160	97.48	99.911
							161	97.416	99.908
							162	97.352	99.904
							163	97.286	99.901
							164	97.219	99.897
							165	97.151	99.893
							166	97.082	99.889
							167	97.012	99.884
							168	96.94	99.88
							169	96.868	99.876
							170	96.795	99.871
							171	96.72	99.866
							172	96.644	99.862
							173	96.568	99.857
							174	96.49	99.851
							175	96.411	99.846
							176	96.331	99.841
							177	96.249	99.835
							178	96.167	99.83
							179	96.083	99.824
							180	95.999	99.818
							181	95.913	99.812
							182	95.826	99.806
							183	95.737	99.799
							184	95.648	99.793
							185	95.558	99.786
							186	95.466	99.779
							187	95.373	99.772
							188	95.279	99.765
							189	95.184	99.757
							190	95.088	99.75
							191	94.99	99.742
							192	94.891	99.734
							193	94.792	99.726
							194	94.69	99.718
							195	94.588	99.709
							196	94.485	99.7
							197	94.38	99.692
							198	94.274	99.683
							199	94.167	99.673
							200	94.059	99.664
							201	93.95	99.654
							202	93.839	99.644
							203	93.728	99.634
							204	93.615	99.624
							205	93.501	99.613
							206	93.385	99.603
							207	93.269	99.592
							208	93.151	99.581
							209	93.032	99.569
							210	92.912	99.558
							211	92.791	99.546
							212	92.669	99.534
							213	92.545	99.521
							214	92.421	99.509
							215	92.295	99.496
							216	92.168	99.483
							217	92.04	99.469
							218	91.91	99.456
							219	91.78	99.442
							220	91.648	99.428
							221	91.515	99.414
							222	91.381	99.399
							223	91.246	99.384
							224	91.11	99.369
							225	90.973	99.354
							226	90.834	99.338
							227	90.695	99.322
							228	90.554	99.306
							229	90.412	99.289
							230	90.269	99.273
							231	90.125	99.255
							232	89.98	99.238
							233	89.834	99.22
							234	89.686	99.202
							235	89.538	99.184
							236	89.388	99.166
							237	89.238	99.147
							238	89.086	99.128
							239	88.934	99.108
							240	88.78	99.088
							241	88.625	99.068
							242	88.47	99.048
							243	88.313	99.027
							244	88.155	99.006
							245	87.996	98.984
							246	87.837	98.962
							247	87.676	98.94
							248	87.514	98.918
							249	87.351	98.895
							250	87.188	98.872
							251	87.023	98.849
							252	86.857	98.825
							253	86.691	98.8
							254	86.523	98.776
							255	86.355	98.751
							256	86.186	98.726
							257	86.015	98.7
							258	85.844	98.674
							259	85.672	98.648
							260	85.5	98.621
							261	85.326	98.594
							262	85.151	98.566
							263	84.976	98.539
							264	84.8	98.51
							265	84.623	98.482
							266	84.445	98.453
							267	84.266	98.423
							268	84.087	98.393
							269	83.907	98.363
							270	83.726	98.333
							271	83.544	98.302
							272	83.361	98.27
							273	83.178	98.238
							274	82.994	98.206
							275	82.81	98.174
							276	82.624	98.14
							277	82.438	98.107
							278	82.252	98.073
							279	82.064	98.039
							280	81.876	98.004
							281	81.688	97.969
							282	81.499	97.933
							283	81.309	97.897
							284	81.118	97.861
							285	80.927	97.824
							286	80.736	97.786
							287	80.543	97.749
							288	80.351	97.71
							289	80.157	97.672
							290	79.964	97.632
							291	79.769	97.593
							292	79.575	97.553
							293	79.379	97.512
							294	79.183	97.471
							295	78.987	97.43
							296	78.791	97.388
							297	78.593	97.346
							298	78.396	97.303
							299	78.198	97.26
							300	78	97.216
							301	77.801	97.171
							302	77.602	97.127
							303	77.402	97.082
							304	77.202	97.036
							305	77.002	96.99
							306	76.802	96.943
							307	76.601	96.896
							308	76.4	96.848
							309	76.198	96.8
							310	75.997	96.752
							311	75.795	96.702
							312	75.593	96.653
							313	75.39	96.603
							314	75.188	96.552
							315	74.985	96.501
							316	74.782	96.449
							317	74.579	96.397
							318	74.375	96.345
							319	74.172	96.292
							320	73.968	96.238
							321	73.764	96.184
							322	73.56	96.129
							323	73.356	96.074
							324	73.152	96.018
							325	72.948	95.962
							326	72.744	95.905
							327	72.539	95.848
							328	72.335	95.791
							329	72.131	95.732
							330	71.926	95.673
							331	71.722	95.614
							332	71.517	95.554
							333	71.313	95.494
							334	71.108	95.433
							335	70.904	95.372
							336	70.699	95.31
							337	70.495	95.247
							338	70.291	95.184
							339	70.087	95.121
							340	69.883	95.057
							341	69.679	94.992
							342	69.475	94.927
							343	69.271	94.861
							344	69.067	94.795
							345	68.864	94.728
							346	68.661	94.661
							347	68.457	94.593
							348	68.254	94.525
							349	68.052	94.456
							350	67.849	94.386
							351	67.647	94.316
							352	67.444	94.246
							353	67.242	94.175
							354	67.041	94.103
							355	66.839	94.031
							356	66.638	93.958
							357	66.437	93.885
							358	66.236	93.811
							359	66.036	93.737
							360	65.836	93.662
							361	65.636	93.587
							362	65.436	93.511
							363	65.237	93.434
							364	65.038	93.357
							365	64.84	93.28
							366	64.642	93.201
							367	64.444	93.123
							368	64.246	93.044
							369	64.049	92.964
							370	63.852	92.884
							371	63.656	92.803
							372	63.46	92.721
							373	63.265	92.639
							374	63.069	92.557
							375	62.875	92.474
							376	62.68	92.391
							377	62.486	92.306
							378	62.293	92.222
							379	62.1	92.137
							380	61.907	92.051
							381	61.715	91.965
							382	61.524	91.878
							383	61.332	91.791
							384	61.142	91.703
							385	60.951	91.615
							386	60.762	91.526
							387	60.572	91.437
							388	60.384	91.347
							389	60.195	91.256
							390	60.008	91.165
							391	59.821	91.074
							392	59.634	90.982
							393	59.448	90.889
							394	59.262	90.796
							395	59.077	90.703
							396	58.892	90.609
							397	58.708	90.514
							398	58.525	90.419
							399	58.342	90.323
							400	58.16	90.227
							401	57.978	90.131
							402	57.797	90.033
							403	57.616	89.936
							404	57.436	89.838
							405	57.256	89.739
							406	57.077	89.64
							407	56.899	89.54
							408	56.721	89.44
							409	56.544	89.339
							410	56.368	89.238
							411	56.192	89.137
							412	56.017	89.035
							413	55.842	88.932
							414	55.668	88.829
							415	55.494	88.725
							416	55.321	88.621
							417	55.149	88.517
							418	54.977	88.412
							419	54.806	88.306
							420	54.636	88.2
							421	54.466	88.094
							422	54.297	87.987
							423	54.129	87.88
							424	53.961	87.772
							425	53.794	87.664
							426	53.627	87.555
							427	53.461	87.446
							428	53.296	87.336
							429	53.131	87.226
							430	52.967	87.116
							431	52.804	87.005
							432	52.641	86.893
							433	52.479	86.781
							434	52.318	86.669
							435	52.157	86.557
							436	51.997	86.443
							437	51.837	86.33
							438	51.678	86.216
							439	51.52	86.102
							440	51.363	85.987
							441	51.206	85.872
							442	51.05	85.756
							443	50.894	85.64
							444	50.739	85.524
							445	50.585	85.407
							446	50.431	85.29
							447	50.279	85.172
							448	50.126	85.054
							449	49.975	84.936
							450	49.824	84.817
							451	49.673	84.698
							452	49.524	84.578
							453	49.375	84.458
							454	49.226	84.338
							455	49.079	84.217
							456	48.932	84.097
							457	48.785	83.975
							458	48.639	83.854
							459	48.494	83.731
							460	48.35	83.609
							461	48.206	83.486
							462	48.063	83.363
							463	47.92	83.24
							464	47.779	83.116
							465	47.637	82.992
							466	47.497	82.868
							467	47.357	82.743
							468	47.218	82.618
							469	47.079	82.493
							470	46.941	82.367
							471	46.803	82.241
							472	46.667	82.115
							473	46.531	81.988
							474	46.395	81.861
							475	46.26	81.734
							476	46.126	81.607
							477	45.992	81.479
							478	45.859	81.351
							479	45.727	81.223
							480	45.595	81.094
							481	45.464	80.966
							482	45.334	80.837
							483	45.204	80.707
							484	45.074	80.578
							485	44.946	80.448
							486	44.818	80.318
							487	44.69	80.187
							488	44.563	80.057
							489	44.437	79.926
							490	44.312	79.795
							491	44.187	79.664
							492	44.062	79.532
							493	43.938	79.401
							494	43.815	79.269
							495	43.692	79.137
							496	43.57	79.004
							497	43.449	78.872
							498	43.328	78.739
							499	43.208	78.606
							500	43.088	78.473
							501	42.969	78.34
							502	42.85	78.207
							503	42.732	78.073
							504	42.614	77.939
							505	42.498	77.805
							506	42.381	77.671
							507	42.265	77.537
							508	42.15	77.402
							509	42.036	77.268
							510	41.921	77.133
							511	41.808	76.998
							512	41.695	76.863
							513	41.582	76.728
							514	41.471	76.593
							515	41.359	76.457
							516	41.248	76.322
							517	41.138	76.186
							518	41.028	76.05
							519	40.919	75.915
							520	40.81	75.779
							521	40.702	75.642
							522	40.594	75.506
							523	40.487	75.37
							524	40.381	75.234
							525	40.275	75.097
							526	40.169	74.961
							527	40.064	74.824
							528	39.959	74.687
							529	39.855	74.551
							530	39.752	74.414
							531	39.648	74.277
							532	39.546	74.14
							533	39.444	74.003
							534	39.342	73.866
							535	39.241	73.729
							536	39.14	73.592
							537	39.04	73.455
							538	38.941	73.318
							539	38.841	73.18
							540	38.743	73.043
							541	38.644	72.906
							542	38.547	72.769
							543	38.449	72.631
							544	38.352	72.494
							545	38.256	72.357
							546	38.16	72.22
							547	38.065	72.082
							548	37.97	71.945
							549	37.875	71.808
							550	37.781	71.67
							551	37.687	71.533
							552	37.594	71.396
							553	37.501	71.259
							554	37.409	71.122
							555	37.317	70.985
							556	37.225	70.847
							557	37.134	70.71
							558	37.044	70.573
							559	36.953	70.436
							560	36.864	70.3
							561	36.774	70.163
							562	36.685	70.026
							563	36.597	69.889
							564	36.509	69.752
							565	36.421	69.616
							566	36.334	69.479
							567	36.247	69.343
							568	36.16	69.206
							569	36.074	69.07
							570	35.988	68.934
							571	35.903	68.798
							572	35.818	68.662
							573	35.734	68.526
							574	35.65	68.39
							575	35.566	68.254
							576	35.482	68.119
							577	35.399	67.983
							578	35.317	67.848
							579	35.235	67.712
							580	35.153	67.577
							581	35.071	67.442
							582	34.99	67.307
							583	34.909	67.173
							584	34.829	67.038
							585	34.749	66.903
							586	34.669	66.769
							587	34.59	66.635
							588	34.511	66.501
							589	34.432	66.367
							590	34.354	66.233
							591	34.276	66.099
							592	34.199	65.966
							593	34.121	65.832
							594	34.045	65.699
							595	33.968	65.566
							596	33.892	65.433
							597	33.816	65.3
							598	33.741	65.168
							599	33.665	65.035
							600	33.591	64.903
							601	33.516	64.771
							602	33.442	64.639
							603	33.368	64.508
							604	33.294	64.376
							605	33.221	64.245
							606	33.148	64.114
							607	33.076	63.983
							608	33.003	63.852
							609	32.931	63.722
							610	32.86	63.592
							611	32.788	63.461
							612	32.717	63.332
							613	32.647	63.202
							614	32.576	63.072
							615	32.506	62.943
							616	32.436	62.814
							617	32.367	62.685
							618	32.297	62.557
							619	32.229	62.428
							620	32.16	62.3
							621	32.092	62.172
							622	32.023	62.044
							623	31.956	61.917
							624	31.888	61.79
							625	31.821	61.663
							626	31.754	61.536
							627	31.687	61.409
							628	31.621	61.283
							629	31.555	61.157
							630	31.489	61.031
							631	31.423	60.905
							632	31.358	60.78
							633	31.293	60.655
							634	31.228	60.53
							635	31.164	60.405
							636	31.1	60.281
							637	31.036	60.157
							638	30.972	60.033
							639	30.909	59.909
							640	30.845	59.786
							641	30.783	59.663
							642	30.72	59.54
							643	30.657	59.417
							644	30.595	59.295
							645	30.533	59.173
							646	30.472	59.051
							647	30.41	58.93
							648	30.349	58.809
							649	30.288	58.688
							650	30.228	58.567
							651	30.167	58.447
							652	30.107	58.326
							653	30.047	58.206
							654	29.987	58.087
							655	29.928	57.968
							656	29.869	57.849
							657	29.81	57.73
							658	29.751	57.611
							659	29.692	57.493
							660	29.634	57.375
							661	29.576	57.257
							662	29.518	57.14
							663	29.46	57.023
							664	29.403	56.906
							665	29.346	56.79
							666	29.289	56.674
							667	29.232	56.558
							668	29.176	56.442
							669	29.119	56.327
							670	29.063	56.212
							671	29.007	56.097
							672	28.952	55.982
							673	28.896	55.868
							674	28.841	55.754
							675	28.786	55.641
							676	28.731	55.527
							677	28.676	55.414
							678	28.622	55.302
							679	28.568	55.189
							680	28.514	55.077
							681	28.46	54.965
							682	28.407	54.854
							683	28.353	54.742
							684	28.3	54.632
							685	28.247	54.521
							686	28.194	54.411
							687	28.142	54.301
							688	28.089	54.191
							689	28.037	54.081
							690	27.985	53.972
							691	27.933	53.863
							692	27.882	53.755
							693	27.83	53.647
							694	27.779	53.539
							695	27.728	53.431
							696	27.677	53.324
							697	27.626	53.217
							698	27.576	53.11
							699	27.526	53.004
							700	27.475	52.898
							701	27.425	52.792
							702	27.376	52.686
							703	27.326	52.581
							704	27.277	52.476
							705	27.228	52.372
							706	27.178	52.267
							707	27.13	52.163
							708	27.081	52.06
							709	27.032	51.956
							710	26.984	51.853
							711	26.936	51.75
							712	26.888	51.648
							713	26.84	51.546
							714	26.792	51.444
							715	26.745	51.342
							716	26.698	51.241
							717	26.65	51.14
							718	26.603	51.039
							719	26.557	50.939
							720	26.51	50.839
							721	26.463	50.739
							722	26.417	50.64
							723	26.371	50.541
							724	26.325	50.442
							725	26.279	50.343
							726	26.233	50.245
							727	26.188	50.147
							728	26.142	50.049
							729	26.097	49.952
							730	26.052	49.855
							731	26.007	49.758
							732	25.962	49.662
							733	25.918	49.566
							734	25.873	49.47
							735	25.829	49.374
							736	25.785	49.279
							737	25.741	49.184
							738	25.697	49.089
							739	25.653	48.995
							740	25.61	48.901
							741	25.567	48.807
							742	25.523	48.713
							743	25.48	48.62
							744	25.437	48.527
							745	25.394	48.435
							746	25.352	48.342
							747	25.309	48.25
							748	25.267	48.158
							749	25.225	48.067
							750	25.182	47.976
							751	25.141	47.885
							752	25.099	47.794
							753	25.057	47.704
							754	25.015	47.614
							755	24.974	47.524
							756	24.933	47.435
							757	24.892	47.346
							758	24.851	47.257
							759	24.81	47.168
							760	24.769	47.08
							761	24.728	46.992
							762	24.688	46.904
							763	24.648	46.816
							764	24.607	46.729
							765	24.567	46.642
							766	24.527	46.556
							767	24.488	46.469
							768	24.448	46.383
							769	24.408	46.297
							770	24.369	46.212
							771	24.33	46.127
							772	24.291	46.042
							773	24.251	45.957
							774	24.213	45.873
							775	24.174	45.788
							776	24.135	45.705
							777	24.097	45.621
							778	24.058	45.538
							779	24.02	45.455
							780	23.982	45.372
							781	23.944	45.289
							782	23.906	45.207
							783	23.868	45.125
							784	23.83	45.043
							785	23.793	44.962
							786	23.755	44.88
							787	23.718	44.8
							788	23.681	44.719
							789	23.643	44.638
							790	23.606	44.558
							791	23.57	44.478
							792	23.533	44.399
							793	23.496	44.319
							794	23.46	44.24
							795	23.423	44.161
							796	23.387	44.083
							797	23.351	44.004
							798	23.315	43.926
							799	23.279	43.848
							800	23.243	43.771
							801	23.207	43.693
							802	23.171	43.616
							803	23.136	43.539
							804	23.1	43.463
							805	23.065	43.387
							806	23.03	43.31
							807	22.995	43.235
							808	22.96	43.159
							809	22.925	43.084
							810	22.89	43.008
							811	22.855	42.934
							812	22.821	42.859
							813	22.786	42.785
							814	22.752	42.71
							815	22.718	42.637
							816	22.684	42.563
							817	22.65	42.489
							818	22.616	42.416
							819	22.582	42.343
							820	22.548	42.271
							821	22.514	42.198
							822	22.481	42.126
							823	22.447	42.054
							824	22.414	41.982
							825	22.381	41.91
							826	22.348	41.839
							827	22.315	41.768
							828	22.282	41.697
							829	22.249	41.626
							830	22.216	41.556
							831	22.183	41.486
							832	22.151	41.416
							833	22.118	41.346
							834	22.086	41.277
							835	22.054	41.207
							836	22.021	41.138
							837	21.989	41.069
							838	21.957	41.001
							839	21.925	40.932
							840	21.894	40.864
							841	21.862	40.796
							842	21.83	40.728
							843	21.799	40.661
							844	21.767	40.593
							845	21.736	40.526
							846	21.705	40.459
							847	21.673	40.393
							848	21.642	40.326
							849	21.611	40.26
							850	21.58	40.194
							851	21.55	40.128
							852	21.519	40.062
							853	21.488	39.997
							854	21.458	39.932
							855	21.427	39.867
							856	21.397	39.802
							857	21.367	39.737
							858	21.336	39.673
							859	21.306	39.609
							860	21.276	39.545
							861	21.246	39.481
							862	21.216	39.417
							863	21.187	39.354
							864	21.157	39.291
							865	21.127	39.227
							866	21.098	39.165
							867	21.068	39.102
							868	21.039	39.04
							869	21.01	38.977
							870	20.98	38.915
							871	20.951	38.853
							872	20.922	38.792
							873	20.893	38.73
							874	20.864	38.669
							875	20.835	38.608
							876	20.807	38.547
							877	20.778	38.486
							878	20.749	38.426
							879	20.721	38.366
							880	20.693	38.305
							881	20.664	38.245
							882	20.636	38.186
							883	20.608	38.126
							884	20.58	38.067
							885	20.552	38.007
							886	20.524	37.948
							887	20.496	37.889
							888	20.468	37.831
							889	20.44	37.772
							890	20.413	37.714
							891	20.385	37.656
							892	20.357	37.598
							893	20.33	37.54
							894	20.303	37.482
							895	20.275	37.425
							896	20.248	37.368
							897	20.221	37.31
							898	20.194	37.254
							899	20.167	37.197
							900	20.14	37.14
							901	20.113	37.084
							902	20.086	37.027
							903	20.06	36.971
							904	20.033	36.915
							905	20.007	36.86
							906	19.98	36.804
							907	19.954	36.749
							908	19.927	36.693
							909	19.901	36.638
							910	19.875	36.583
							911	19.849	36.529
							912	19.823	36.474
							913	19.797	36.42
							914	19.771	36.365
							915	19.745	36.311
							916	19.719	36.257
							917	19.693	36.203
							918	19.668	36.15
							919	19.642	36.096
							920	19.616	36.043
							921	19.591	35.99
							922	19.566	35.937
							923	19.54	35.884
							924	19.515	35.831
							925	19.49	35.779
							926	19.465	35.726
							927	19.439	35.674
							928	19.414	35.622
							929	19.389	35.57
							930	19.365	35.518
							931	19.34	35.466
							932	19.315	35.415
							933	19.29	35.364
							934	19.266	35.312
							935	19.241	35.261
							936	19.217	35.21
							937	19.192	35.16
							938	19.168	35.109
							939	19.143	35.058
							940	19.119	35.008
							941	19.095	34.958
							942	19.071	34.908
							943	19.047	34.858
							944	19.023	34.808
							945	18.999	34.759
							946	18.975	34.709
							947	18.951	34.66
							948	18.927	34.611
							949	18.904	34.562
							950	18.88	34.513
							951	18.856	34.464
							952	18.833	34.415
							953	18.809	34.367
							954	18.786	34.318
							955	18.763	34.27
							956	18.739	34.222
							957	18.716	34.174
							958	18.693	34.126
							959	18.67	34.079
							960	18.647	34.031
							961	18.624	33.983
							962	18.601	33.936
							963	18.578	33.889
							964	18.555	33.842
							965	18.532	33.795
							966	18.509	33.748
							967	18.487	33.702
							968	18.464	33.655
							969	18.441	33.609
							970	18.419	33.562
							971	18.397	33.516
							972	18.374	33.47
							973	18.352	33.424
							974	18.329	33.379
							975	18.307	33.333
							976	18.285	33.287
							977	18.263	33.242
							978	18.241	33.197
							979	18.219	33.152
							980	18.197	33.107
							981	18.175	33.062
							982	18.153	33.017
							983	18.131	32.972
							984	18.109	32.928
							985	18.088	32.883
							986	18.066	32.839
							987	18.044	32.795
							988	18.023	32.751
							989	18.001	32.707
							990	17.98	32.663
							991	17.959	32.619
							992	17.937	32.576
							993	17.916	32.532
							994	17.895	32.489
							995	17.873	32.446
							996	17.852	32.403
							997	17.831	32.36
							998	17.81	32.317
							999	17.789	32.274
							1000	17.768	32.231

## Sheet: Figure 3f
Figure 3f	The growth of subsequent TiO2 ALD on 40 s TMPMCT inhibitor layer in the case with and without additional H2O									Fitting by JMAK model
	ALD cycles	Typical ALD (nm)	Error	TiO2/40s TMPMCT	Error	ALD cycles	TiO2/40s TMPMCT with H2O	Error		Cycles	Typical TiO2 ALD	TiO2/40s TMPMCT	TiO2/40s TMPMCT with H2O
	0	0	0	0	0	0	0	0		0	0	0	0
	100	6.14967	0.23283	0.33678	0.08209	300	--	--		1	0.056	0	0
	200	11.6104	0.37363	0.54189	0.07953	360	--	--		2	0.112	0	0
	300	17.0026	0.49211	0.43233	0.06597	420	--	--		3	0.168	0	0
	400	22.2089	0.67022	0.717	0.06396	480	2.15	1.44		4	0.224	0	0
	500	27.9737	0.83606	0.21422	0.06144	600	1.06875	1		5	0.28	0	0
	600	33.3741	0.88141	0.72467	0.76454	700	0.86875	1.75		6	0.336	0	0
	700	38.9365	1.02832	1.812	3.25088	800	0.91875	0.69		7	0.392	0	0
	800	44.4988	1.17522	3.20956	4.68476	900	2.42375	3.94		8	0.448	0	0
	900	50.0612	1.32212	7.05856	7.125	1000	3.28	5.4		9	0.504	0	0
	1000	55.6235	1.46902	12.9987	8.18957					10	0.56	0	0
										11	0.616	0	0
										12	0.672	0	0
										13	0.728	0	0
										14	0.784	0	0
										15	0.84	0	0
										16	0.896	0	0
										17	0.952	0	0
										18	1.008	0	0
										19	1.064	0	0
										20	1.12	0	0
										21	1.176	0	0
										22	1.232	0	0
										23	1.288	0	0
										24	1.344	0	0
										25	1.4	0	0
										26	1.456	0	0
										27	1.512	0	0
										28	1.568	0	0
										29	1.624	0	0
										30	1.68	0	0
										31	1.736	0	0
										32	1.792	0	0
										33	1.848	0	0
										34	1.904	0	0
										35	1.96	0	0
										36	2.016	0	0
										37	2.072	0	0
										38	2.128	0	0
										39	2.184	0	0
										40	2.24	0	1.33227e-17
										41	2.296	0	3.9968e-17
										42	2.352	0	7.99361e-17
										43	2.408	0	1.59872e-16
										44	2.464	0	3.06422e-16
										45	2.52	0	5.72875e-16
										46	2.576	0	1.02585e-15
										47	2.632	0	1.81188e-15
										48	2.688	0	3.11751e-15
										49	2.744	0	5.26246e-15
										50	2.8	0	8.72635e-15
										51	2.856	0	1.42153e-14
										52	2.912	0	2.27685e-14
										53	2.968	0	3.59046e-14
										54	3.024	0	5.57954e-14
										55	3.08	0	8.54783e-14
										56	3.136	0	1.29217e-13
										57	3.192	0	1.92886e-13
										58	3.248	0	2.84466e-13
										59	3.304	0	4.14735e-13
										60	3.36	0	5.98068e-13
										61	3.416	0	8.53491e-13
										62	3.472	0	1.20593e-12
										63	3.528	0	1.68776e-12
										64	3.584	0	2.3407e-12
										65	3.64	0	3.21812e-12
										66	3.696	0	4.38773e-12
										67	3.752	0	5.93485e-12
										68	3.808	0	7.96629e-12
										69	3.864	0	1.06148e-11
										70	3.92	0	1.40446e-11
										71	3.976	0	1.84573e-11
										72	4.032	0	2.4099e-11
										73	4.088	0	3.1269e-11
										74	4.144	0	4.03288e-11
										75	4.2	0	5.1713e-11
										76	4.256	0	6.59418e-11
										77	4.312	0	8.36347e-11
										78	4.368	0	1.05526e-10
										79	4.424	0	1.32483e-10
										80	4.48	0	1.65526e-10
										81	4.536	0	2.05848e-10
										82	4.592	0	2.54843e-10
										83	4.648	0	3.14129e-10
										84	4.704	0	3.85582e-10
										85	4.76	0	4.71367e-10
										86	4.816	0	5.73972e-10
										87	4.872	0	6.96253e-10
										88	4.928	0	8.41475e-10
										89	4.984	0	1.01336e-09
										90	5.04	0	1.21612e-09
										91	5.096	0	1.45457e-09
										92	5.152	0	1.73411e-09
										93	5.208	0	2.06085e-09
										94	5.264	0	2.44165e-09
										95	5.32	0	2.88422e-09
										96	5.376	0	3.39716e-09
										97	5.432	0	3.99009e-09
										98	5.488	0	4.67374e-09
										99	5.544	0	5.46002e-09
										100	5.6	0	6.36213e-09
										101	5.656	0	7.3947e-09
										102	5.712	0	8.5739e-09
										103	5.768	0	9.91754e-09
										104	5.824	0	1.14452e-08
										105	5.88	0	1.31785e-08
										106	5.936	0	1.51411e-08
										107	5.992	0	1.73587e-08
										108	6.048	0	1.98598e-08
										109	6.104	0	2.26751e-08
										110	6.16	0	2.58383e-08
										111	6.216	0	2.9386e-08
										112	6.272	0	3.33579e-08
										113	6.328	0	3.77971e-08
										114	6.384	0	4.27504e-08
										115	6.44	0	4.82683e-08
										116	6.496	0	5.44053e-08
										117	6.552	0	6.12203e-08
										118	6.608	0	6.87768e-08
										119	6.664	0	7.7143e-08
										120	6.72	0	8.63924e-08
										121	6.776	0	9.66037e-08
										122	6.832	0	1.07862e-07
										123	6.888	0	1.20256e-07
										124	6.944	0	1.33885e-07
										125	7	0	1.48851e-07
										126	7.056	0	1.65265e-07
										127	7.112	0	1.83245e-07
										128	7.168	0	2.02916e-07
										129	7.224	0	2.24413e-07
										130	7.28	0	2.47877e-07
										131	7.336	0	2.7346e-07
										132	7.392	0	3.01323e-07
										133	7.448	0	3.31636e-07
										134	7.504	0	3.64578e-07
										135	7.56	0	4.00342e-07
										136	7.616	0	4.3913e-07
										137	7.672	0	4.81155e-07
										138	7.728	0	5.26644e-07
										139	7.784	0	5.75834e-07
										140	7.84	0	6.28977e-07
										141	7.896	0	6.86339e-07
										142	7.952	0	7.48197e-07
										143	8.008	0	8.14847e-07
										144	8.064	0	8.86598e-07
										145	8.12	0	9.63773e-07
										146	8.176	0	1.04671e-06
										147	8.232	0.0001	1.13578e-06
										148	8.288	0.0001	1.23134e-06
										149	8.344	0.0001	1.3338e-06
										150	8.4	0.0001	1.44357e-06
										151	8.456	0.0001	1.56107e-06
										152	8.512	0.0001	1.68676e-06
										153	8.568	0.0001	1.82111e-06
										154	8.624	0.0001	1.96463e-06
										155	8.68	0.0001	2.11781e-06
										156	8.736	0.0001	2.28121e-06
										157	8.792	0.0001	2.45538e-06
										158	8.848	0.0001	2.64091e-06
										159	8.904	0.0001	2.83841e-06
										160	8.96	0.0001	3.04852e-06
										161	9.016	0.0001	3.27191e-06
										162	9.072	0.0001	3.50925e-06
										163	9.128	0.0001	3.76128e-06
										164	9.184	0.0001	4.02874e-06
										165	9.24	0.0001	4.31241e-06
										166	9.296	0.0002	4.61309e-06
										167	9.352	0.0002	4.93161e-06
										168	9.408	0.0002	5.26886e-06
										169	9.464	0.0002	5.62574e-06
										170	9.52	0.0002	6.00317e-06
										171	9.576	0.0002	6.40213e-06
										172	9.632	0.0002	6.82363e-06
										173	9.688	0.0002	7.2687e-06
										174	9.744	0.0002	7.73844e-06
										175	9.8	0.0002	8.23394e-06
										176	9.856	0.0003	8.75638e-06
										177	9.912	0.0003	9.30694e-06
										178	9.968	0.0003	9.88686e-06
										179	10.024	0.0003	1.04974e-05
										180	10.08	0.0003	1.11399e-05
										181	10.136	0.0003	1.18158e-05
										182	10.192	0.0003	1.25264e-05
										183	10.248	0.0004	1.32731e-05
										184	10.304	0.0004	1.40575e-05
										185	10.36	0.0004	1.48812e-05
										186	10.416	0.0004	1.57457e-05
										187	10.472	0.0004	1.66526e-05
										188	10.528	0.0004	1.76037e-05
										189	10.584	0.0005	1.86008e-05
										190	10.64	0.0005	1.96455e-05
										191	10.696	0.0005	2.07397e-05
										192	10.752	0.0005	2.18855e-05
										193	10.808	0.0005	2.30846e-05
										194	10.864	0.0006	2.43392e-05
										195	10.92	0.0006	2.56512e-05
										196	10.976	0.0006	2.7023e-05
										197	11.032	0.0006	2.84565e-05
										198	11.088	0.0007	2.99541e-05
										199	11.144	0.0007	3.15181e-05
										200	11.2	0.0007	3.31509e-05
										201	11.256	0.0008	3.48548e-05
										202	11.312	0.0008	3.66325e-05
										203	11.368	0.0008	3.84865e-05
										204	11.424	0.0008	4.04193e-05
										205	11.48	0.0009	4.24338e-05
										206	11.536	0.0009	4.45327e-05
										207	11.592	0.001	4.67188e-05
										208	11.648	0.001	4.8995e-05
										209	11.704	0.001	5.13644e-05
										210	11.76	0.0011	5.383e-05
										211	11.816	0.0011	5.63949e-05
										212	11.872	0.0011	5.90623e-05
										213	11.928	0.0012	6.18356e-05
										214	11.984	0.0012	6.47181e-05
										215	12.04	0.0013	6.77132e-05
										216	12.096	0.0013	7.08244e-05
										217	12.152	0.0014	7.40554e-05
										218	12.208	0.0014	7.74099e-05
										219	12.264	0.0015	8.08916e-05
										220	12.32	0.0015	8.45044e-05
										221	12.376	0.0016	8.82522e-05
										222	12.432	0.0016	9.2139e-05
										223	12.488	0.0017	9.61691e-05
										224	12.544	0.0018	0.0001
										225	12.6	0.0018	0.000105
										226	12.656	0.0019	0.000109
										227	12.712	0.0019	0.000114
										228	12.768	0.002	0.000119
										229	12.824	0.0021	0.000124
										230	12.88	0.0021	0.000129
										231	12.936	0.0022	0.000134
										232	12.992	0.0023	0.00014
										233	13.048	0.0024	0.000145
										234	13.104	0.0024	0.000151
										235	13.16	0.0025	0.000157
										236	13.216	0.0026	0.000164
										237	13.272	0.0027	0.00017
										238	13.328	0.0028	0.000177
										239	13.384	0.0028	0.000184
										240	13.44	0.0029	0.000191
										241	13.496	0.003	0.000198
										242	13.552	0.0031	0.000206
										243	13.608	0.0032	0.000214
										244	13.664	0.0033	0.000222
										245	13.72	0.0034	0.000231
										246	13.776	0.0035	0.000239
										247	13.832	0.0036	0.000248
										248	13.888	0.0037	0.000257
										249	13.944	0.0039	0.000267
										250	14	0.004	0.000277
										251	14.056	0.0041	0.000287
										252	14.112	0.0042	0.000297
										253	14.168	0.0043	0.000308
										254	14.224	0.0044	0.000319
										255	14.28	0.0046	0.00033
										256	14.336	0.0047	0.000342
										257	14.392	0.0048	0.000354
										258	14.448	0.005	0.000367
										259	14.504	0.0051	0.000379
										260	14.56	0.0053	0.000393
										261	14.616	0.0054	0.000406
										262	14.672	0.0056	0.00042
										263	14.728	0.0057	0.000434
										264	14.784	0.0059	0.000449
										265	14.84	0.006	0.000464
										266	14.896	0.0062	0.00048
										267	14.952	0.0064	0.000496
										268	15.008	0.0065	0.000512
										269	15.064	0.0067	0.000529
										270	15.12	0.0069	0.000546
										271	15.176	0.0071	0.000564
										272	15.232	0.0073	0.000582
										273	15.288	0.0074	0.000601
										274	15.344	0.0076	0.00062
										275	15.4	0.0078	0.00064
										276	15.456	0.008	0.00066
										277	15.512	0.0082	0.000681
										278	15.568	0.0085	0.000702
										279	15.624	0.0087	0.000724
										280	15.68	0.0089	0.000746
										281	15.736	0.0091	0.000769
										282	15.792	0.0093	0.000793
										283	15.848	0.0096	0.000817
										284	15.904	0.0098	0.000842
										285	15.96	0.0101	0.000868
										286	16.016	0.0103	0.000894
										287	16.072	0.0106	0.00092
										288	16.128	0.0108	0.000948
										289	16.184	0.0111	0.000976
										290	16.24	0.0113	0.001
										291	16.296	0.0116	0.00103
										292	16.352	0.0119	0.00106
										293	16.408	0.0122	0.0011
										294	16.464	0.0125	0.00113
										295	16.52	0.0128	0.00116
										296	16.576	0.0131	0.00119
										297	16.632	0.0134	0.00123
										298	16.688	0.0137	0.00126
										299	16.744	0.014	0.0013
										300	16.8	0.0143	0.00133
										301	16.856	0.0146	0.00137
										302	16.912	0.015	0.00141
										303	16.968	0.0153	0.00145
										304	17.024	0.0156	0.00149
										305	17.08	0.016	0.00153
										306	17.136	0.0164	0.00157
										307	17.192	0.0167	0.00161
										308	17.248	0.0171	0.00165
										309	17.304	0.0175	0.0017
										310	17.36	0.0179	0.00174
										311	17.416	0.0182	0.00179
										312	17.472	0.0186	0.00184
										313	17.528	0.019	0.00189
										314	17.584	0.0195	0.00193
										315	17.64	0.0199	0.00199
										316	17.696	0.0203	0.00204
										317	17.752	0.0207	0.00209
										318	17.808	0.0212	0.00214
										319	17.864	0.0216	0.0022
										320	17.92	0.0221	0.00225
										321	17.976	0.0225	0.00231
										322	18.032	0.023	0.00237
										323	18.088	0.0235	0.00243
										324	18.144	0.024	0.00249
										325	18.2	0.0245	0.00255
										326	18.256	0.025	0.00261
										327	18.312	0.0255	0.00268
										328	18.368	0.026	0.00274
										329	18.424	0.0265	0.00281
										330	18.48	0.0271	0.00288
										331	18.536	0.0276	0.00295
										332	18.592	0.0282	0.00302
										333	18.648	0.0287	0.00309
										334	18.704	0.0293	0.00317
										335	18.76	0.0299	0.00324
										336	18.816	0.0304	0.00332
										337	18.872	0.031	0.0034
										338	18.928	0.0317	0.00348
										339	18.984	0.0323	0.00356
										340	19.04	0.0329	0.00364
										341	19.096	0.0335	0.00373
										342	19.152	0.0342	0.00381
										343	19.208	0.0348	0.0039
										344	19.264	0.0355	0.00399
										345	19.32	0.0362	0.00408
										346	19.376	0.0368	0.00418
										347	19.432	0.0375	0.00427
										348	19.488	0.0382	0.00437
										349	19.544	0.039	0.00446
										350	19.6	0.0397	0.00456
										351	19.656	0.0404	0.00467
										352	19.712	0.0412	0.00477
										353	19.768	0.0419	0.00488
										354	19.824	0.0427	0.00498
										355	19.88	0.0435	0.00509
										356	19.936	0.0443	0.0052
										357	19.992	0.0451	0.00532
										358	20.048	0.0459	0.00543
										359	20.104	0.0467	0.00555
										360	20.16	0.0475	0.00567
										361	20.216	0.0484	0.00579
										362	20.272	0.0492	0.00591
										363	20.328	0.0501	0.00604
										364	20.384	0.051	0.00617
										365	20.44	0.0519	0.0063
										366	20.496	0.0528	0.00643
										367	20.552	0.0537	0.00656
										368	20.608	0.0547	0.0067
										369	20.664	0.0556	0.00684
										370	20.72	0.0566	0.00698
										371	20.776	0.0575	0.00712
										372	20.832	0.0585	0.00727
										373	20.888	0.0595	0.00742
										374	20.944	0.0605	0.00757
										375	21	0.0616	0.00772
										376	21.056	0.0626	0.00788
										377	21.112	0.0637	0.00804
										378	21.168	0.0647	0.0082
										379	21.224	0.0658	0.00836
										380	21.28	0.0669	0.00853
										381	21.336	0.068	0.00869
										382	21.392	0.0692	0.00887
										383	21.448	0.0703	0.00904
										384	21.504	0.0714	0.00922
										385	21.56	0.0726	0.0094
										386	21.616	0.0738	0.00958
										387	21.672	0.075	0.00977
										388	21.728	0.0762	0.00996
										389	21.784	0.0774	0.01015
										390	21.84	0.0787	0.01034
										391	21.896	0.0799	0.01054
										392	21.952	0.0812	0.01074
										393	22.008	0.0825	0.01094
										394	22.064	0.0838	0.01115
										395	22.12	0.0852	0.01136
										396	22.176	0.0865	0.01157
										397	22.232	0.0879	0.01179
										398	22.288	0.0892	0.01201
										399	22.344	0.0906	0.01223
										400	22.4	0.092	0.01246
										401	22.456	0.0935	0.01269
										402	22.512	0.0949	0.01292
										403	22.568	0.0964	0.01316
										404	22.624	0.0978	0.0134
										405	22.68	0.0993	0.01364
										406	22.736	0.1008	0.01389
										407	22.792	0.1024	0.01414
										408	22.848	0.1039	0.01439
										409	22.904	0.1055	0.01465
										410	22.96	0.1071	0.01491
										411	23.016	0.1087	0.01518
										412	23.072	0.1103	0.01545
										413	23.128	0.1119	0.01572
										414	23.184	0.1136	0.016
										415	23.24	0.1153	0.01628
										416	23.296	0.117	0.01657
										417	23.352	0.1187	0.01685
										418	23.408	0.1204	0.01715
										419	23.464	0.1222	0.01744
										420	23.52	0.124	0.01775
										421	23.576	0.1258	0.01805
										422	23.632	0.1276	0.01836
										423	23.688	0.1294	0.01868
										424	23.744	0.1313	0.01899
										425	23.8	0.1332	0.01932
										426	23.856	0.1351	0.01964
										427	23.912	0.137	0.01998
										428	23.968	0.139	0.02031
										429	24.024	0.1409	0.02065
										430	24.08	0.1429	0.021
										431	24.136	0.1449	0.02135
										432	24.192	0.1469	0.0217
										433	24.248	0.149	0.02206
										434	24.304	0.1511	0.02242
										435	24.36	0.1532	0.02279
										436	24.416	0.1553	0.02317
										437	24.472	0.1574	0.02354
										438	24.528	0.1596	0.02393
										439	24.584	0.1618	0.02432
										440	24.64	0.164	0.02471
										441	24.696	0.1662	0.02511
										442	24.752	0.1685	0.02551
										443	24.808	0.1708	0.02592
										444	24.864	0.1731	0.02634
										445	24.92	0.1754	0.02676
										446	24.976	0.1778	0.02718
										447	25.032	0.1802	0.02761
										448	25.088	0.1826	0.02805
										449	25.144	0.185	0.02849
										450	25.2	0.1875	0.02893
										451	25.256	0.1899	0.02939
										452	25.312	0.1924	0.02985
										453	25.368	0.195	0.03031
										454	25.424	0.1975	0.03078
										455	25.48	0.2001	0.03125
										456	25.536	0.2027	0.03174
										457	25.592	0.2054	0.03222
										458	25.648	0.208	0.03272
										459	25.704	0.2107	0.03322
										460	25.76	0.2134	0.03372
										461	25.816	0.2162	0.03423
										462	25.872	0.2189	0.03475
										463	25.928	0.2217	0.03527
										464	25.984	0.2245	0.0358
										465	26.04	0.2274	0.03634
										466	26.096	0.2303	0.03688
										467	26.152	0.2332	0.03743
										468	26.208	0.2361	0.03799
										469	26.264	0.2391	0.03855
										470	26.32	0.2421	0.03912
										471	26.376	0.2451	0.0397
										472	26.432	0.2481	0.04028
										473	26.488	0.2512	0.04087
										474	26.544	0.2543	0.04147
										475	26.6	0.2575	0.04207
										476	26.656	0.2606	0.04268
										477	26.712	0.2638	0.0433
										478	26.768	0.2671	0.04392
										479	26.824	0.2703	0.04455
										480	26.88	0.2736	0.04519
										481	26.936	0.2769	0.04584
										482	26.992	0.2803	0.04649
										483	27.048	0.2837	0.04715
										484	27.104	0.2871	0.04782
										485	27.16	0.2905	0.0485
										486	27.216	0.294	0.04918
										487	27.272	0.2975	0.04987
										488	27.328	0.301	0.05057
										489	27.384	0.3046	0.05128
										490	27.44	0.3082	0.05199
										491	27.496	0.3119	0.05272
										492	27.552	0.3155	0.05345
										493	27.608	0.3192	0.05419
										494	27.664	0.323	0.05493
										495	27.72	0.3267	0.05569
										496	27.776	0.3305	0.05645
										497	27.832	0.3344	0.05722
										498	27.888	0.3382	0.058
										499	27.944	0.3421	0.05879
										500	28	0.3461	0.05959
										501	28.056	0.3501	0.0604
										502	28.112	0.3541	0.06121
										503	28.168	0.3581	0.06203
										504	28.224	0.3622	0.06286
										505	28.28	0.3663	0.0637
										506	28.336	0.3705	0.06455
										507	28.392	0.3746	0.06541
										508	28.448	0.3789	0.06628
										509	28.504	0.3831	0.06716
										510	28.56	0.3874	0.06804
										511	28.616	0.3918	0.06894
										512	28.672	0.3961	0.06984
										513	28.728	0.4005	0.07076
										514	28.784	0.405	0.07168
										515	28.84	0.4094	0.07261
										516	28.896	0.414	0.07356
										517	28.952	0.4185	0.07451
										518	29.008	0.4231	0.07547
										519	29.064	0.4277	0.07644
										520	29.12	0.4324	0.07742
										521	29.176	0.4371	0.07842
										522	29.232	0.4419	0.07942
										523	29.288	0.4467	0.08043
										524	29.344	0.4515	0.08145
										525	29.4	0.4564	0.08249
										526	29.456	0.4613	0.08353
										527	29.512	0.4662	0.08458
										528	29.568	0.4712	0.08565
										529	29.624	0.4762	0.08672
										530	29.68	0.4813	0.08781
										531	29.736	0.4864	0.0889
										532	29.792	0.4915	0.09001
										533	29.848	0.4967	0.09113
										534	29.904	0.502	0.09226
										535	29.96	0.5072	0.09339
										536	30.016	0.5125	0.09454
										537	30.072	0.5179	0.09571
										538	30.128	0.5233	0.09688
										539	30.184	0.5287	0.09806
										540	30.24	0.5342	0.09926
										541	30.296	0.5398	0.10047
										542	30.352	0.5453	0.10169
										543	30.408	0.5509	0.10292
										544	30.464	0.5566	0.10416
										545	30.52	0.5623	0.10542
										546	30.576	0.568	0.10668
										547	30.632	0.5738	0.10796
										548	30.688	0.5797	0.10925
										549	30.744	0.5855	0.11056
										550	30.8	0.5915	0.11187
										551	30.856	0.5974	0.1132
										552	30.912	0.6034	0.11454
										553	30.968	0.6095	0.11589
										554	31.024	0.6156	0.11725
										555	31.08	0.6218	0.11863
										556	31.136	0.6279	0.12002
										557	31.192	0.6342	0.12143
										558	31.248	0.6405	0.12284
										559	31.304	0.6468	0.12427
										560	31.36	0.6532	0.12571
										561	31.416	0.6596	0.12717
										562	31.472	0.6661	0.12864
										563	31.528	0.6726	0.13012
										564	31.584	0.6792	0.13161
										565	31.64	0.6858	0.13312
										566	31.696	0.6925	0.13464
										567	31.752	0.6992	0.13618
										568	31.808	0.706	0.13773
										569	31.864	0.7128	0.1393
										570	31.92	0.7196	0.14087
										571	31.976	0.7266	0.14246
										572	32.032	0.7335	0.14407
										573	32.088	0.7405	0.14569
										574	32.144	0.7476	0.14733
										575	32.2	0.7547	0.14898
										576	32.256	0.7619	0.15064
										577	32.312	0.7691	0.15232
										578	32.368	0.7764	0.15401
										579	32.424	0.7837	0.15572
										580	32.48	0.791	0.15744
										581	32.536	0.7985	0.15918
										582	32.592	0.8059	0.16093
										583	32.648	0.8134	0.1627
										584	32.704	0.821	0.16448
										585	32.76	0.8286	0.16628
										586	32.816	0.8363	0.16809
										587	32.872	0.8441	0.16992
										588	32.928	0.8518	0.17177
										589	32.984	0.8597	0.17363
										590	33.04	0.8676	0.1755
										591	33.096	0.8755	0.17739
										592	33.152	0.8835	0.1793
										593	33.208	0.8916	0.18123
										594	33.264	0.8997	0.18317
										595	33.32	0.9078	0.18512
										596	33.376	0.916	0.1871
										597	33.432	0.9243	0.18909
										598	33.488	0.9326	0.19109
										599	33.544	0.941	0.19311
										600	33.6	0.9495	0.19516
										601	33.656	0.958	0.19721
										602	33.712	0.9665	0.19928
										603	33.768	0.9751	0.20138
										604	33.824	0.9838	0.20348
										605	33.88	0.9925	0.20561
										606	33.936	1.0013	0.20775
										607	33.992	1.0101	0.20991
										608	34.048	1.019	0.21209
										609	34.104	1.0279	0.21428
										610	34.16	1.0369	0.21649
										611	34.216	1.046	0.21872
										612	34.272	1.0551	0.22097
										613	34.328	1.0643	0.22324
										614	34.384	1.0735	0.22552
										615	34.44	1.0828	0.22783
										616	34.496	1.0922	0.23015
										617	34.552	1.1016	0.23249
										618	34.608	1.1111	0.23485
										619	34.664	1.1206	0.23722
										620	34.72	1.1302	0.23962
										621	34.776	1.1399	0.24203
										622	34.832	1.1496	0.24447
										623	34.888	1.1594	0.24692
										624	34.944	1.1692	0.24939
										625	35	1.1791	0.25188
										626	35.056	1.189	0.25439
										627	35.112	1.1991	0.25692
										628	35.168	1.2091	0.25947
										629	35.224	1.2193	0.26204
										630	35.28	1.2295	0.26463
										631	35.336	1.2398	0.26724
										632	35.392	1.2501	0.26987
										633	35.448	1.2605	0.27252
										634	35.504	1.2709	0.27519
										635	35.56	1.2814	0.27788
										636	35.616	1.292	0.28059
										637	35.672	1.3027	0.28332
										638	35.728	1.3134	0.28607
										639	35.784	1.3241	0.28884
										640	35.84	1.335	0.29163
										641	35.896	1.3459	0.29445
										642	35.952	1.3568	0.29728
										643	36.008	1.3679	0.30014
										644	36.064	1.379	0.30302
										645	36.12	1.3901	0.30592
										646	36.176	1.4013	0.30884
										647	36.232	1.4126	0.31178
										648	36.288	1.424	0.31474
										649	36.344	1.4354	0.31773
										650	36.4	1.4469	0.32074
										651	36.456	1.4584	0.32377
										652	36.512	1.4701	0.32682
										653	36.568	1.4817	0.3299
										654	36.624	1.4935	0.33299
										655	36.68	1.5053	0.33611
										656	36.736	1.5172	0.33925
										657	36.792	1.5291	0.34242
										658	36.848	1.5412	0.34561
										659	36.904	1.5533	0.34882
										660	36.96	1.5654	0.35205
										661	37.016	1.5776	0.35531
										662	37.072	1.5899	0.35859
										663	37.128	1.6023	0.3619
										664	37.184	1.6147	0.36522
										665	37.24	1.6272	0.36858
										666	37.296	1.6398	0.37195
										667	37.352	1.6524	0.37535
										668	37.408	1.6651	0.37877
										669	37.464	1.6779	0.38222
										670	37.52	1.6908	0.38569
										671	37.576	1.7037	0.38919
										672	37.632	1.7167	0.39271
										673	37.688	1.7297	0.39625
										674	37.744	1.7429	0.39982
										675	37.8	1.7561	0.40342
										676	37.856	1.7693	0.40704
										677	37.912	1.7827	0.41068
										678	37.968	1.7961	0.41435
										679	38.024	1.8096	0.41805
										680	38.08	1.8231	0.42177
										681	38.136	1.8367	0.42551
										682	38.192	1.8504	0.42928
										683	38.248	1.8642	0.43308
										684	38.304	1.8781	0.43691
										685	38.36	1.892	0.44076
										686	38.416	1.906	0.44463
										687	38.472	1.92	0.44853
										688	38.528	1.9342	0.45246
										689	38.584	1.9484	0.45642
										690	38.64	1.9627	0.4604
										691	38.696	1.977	0.46441
										692	38.752	1.9915	0.46844
										693	38.808	2.006	0.4725
										694	38.864	2.0205	0.47659
										695	38.92	2.0352	0.48071
										696	38.976	2.0499	0.48485
										697	39.032	2.0647	0.48903
										698	39.088	2.0796	0.49322
										699	39.144	2.0946	0.49745
										700	39.2	2.1096	0.50171
										701	39.256	2.1247	0.50599
										702	39.312	2.1399	0.5103
										703	39.368	2.1551	0.51464
										704	39.424	2.1705	0.519
										705	39.48	2.1859	0.5234
										706	39.536	2.2014	0.52782
										707	39.592	2.2169	0.53228
										708	39.648	2.2326	0.53676
										709	39.704	2.2483	0.54127
										710	39.76	2.2641	0.54581
										711	39.816	2.2799	0.55038
										712	39.872	2.2959	0.55498
										713	39.928	2.3119	0.5596
										714	39.984	2.328	0.56426
										715	40.04	2.3442	0.56895
										716	40.096	2.3604	0.57366
										717	40.152	2.3768	0.57841
										718	40.208	2.3932	0.58319
										719	40.264	2.4097	0.588
										720	40.32	2.4263	0.59283
										721	40.376	2.4429	0.5977
										722	40.432	2.4596	0.6026
										723	40.488	2.4764	0.60753
										724	40.544	2.4933	0.61249
										725	40.6	2.5103	0.61748
										726	40.656	2.5273	0.6225
										727	40.712	2.5445	0.62755
										728	40.768	2.5617	0.63264
										729	40.824	2.5789	0.63775
										730	40.88	2.5963	0.6429
										731	40.936	2.6137	0.64808
										732	40.992	2.6313	0.65329
										733	41.048	2.6489	0.65854
										734	41.104	2.6666	0.66381
										735	41.16	2.6843	0.66912
										736	41.216	2.7022	0.67446
										737	41.272	2.7201	0.67983
										738	41.328	2.7381	0.68524
										739	41.384	2.7562	0.69067
										740	41.44	2.7744	0.69615
										741	41.496	2.7926	0.70165
										742	41.552	2.8109	0.70719
										743	41.608	2.8294	0.71276
										744	41.664	2.8479	0.71836
										745	41.72	2.8664	0.724
										746	41.776	2.8851	0.72967
										747	41.832	2.9038	0.73537
										748	41.888	2.9227	0.74111
										749	41.944	2.9416	0.74688
										750	42	2.9606	0.75269
										751	42.056	2.9796	0.75853
										752	42.112	2.9988	0.76441
										753	42.168	3.018	0.77032
										754	42.224	3.0374	0.77626
										755	42.28	3.0568	0.78224
										756	42.336	3.0763	0.78825
										757	42.392	3.0958	0.7943
										758	42.448	3.1155	0.80039
										759	42.504	3.1352	0.80651
										760	42.56	3.155	0.81266
										761	42.616	3.175	0.81886
										762	42.672	3.1949	0.82508
										763	42.728	3.215	0.83135
										764	42.784	3.2352	0.83764
										765	42.84	3.2554	0.84398
										766	42.896	3.2758	0.85035
										767	42.952	3.2962	0.85676
										768	43.008	3.3167	0.8632
										769	43.064	3.3372	0.86968
										770	43.12	3.3579	0.8762
										771	43.176	3.3787	0.88276
										772	43.232	3.3995	0.88935
										773	43.288	3.4204	0.89598
										774	43.344	3.4414	0.90264
										775	43.4	3.4625	0.90935
										776	43.456	3.4837	0.91609
										777	43.512	3.505	0.92287
										778	43.568	3.5263	0.92969
										779	43.624	3.5478	0.93654
										780	43.68	3.5693	0.94343
										781	43.736	3.5909	0.95037
										782	43.792	3.6126	0.95733
										783	43.848	3.6344	0.96434
										784	43.904	3.6562	0.97139
										785	43.96	3.6782	0.97848
										786	44.016	3.7002	0.9856
										787	44.072	3.7223	0.99277
										788	44.128	3.7445	0.99997
										789	44.184	3.7668	1.00721
										790	44.24	3.7892	1.01449
										791	44.296	3.8117	1.02181
										792	44.352	3.8343	1.02918
										793	44.408	3.8569	1.03658
										794	44.464	3.8796	1.04402
										795	44.52	3.9024	1.0515
										796	44.576	3.9254	1.05902
										797	44.632	3.9483	1.06658
										798	44.688	3.9714	1.07418
										799	44.744	3.9946	1.08183
										800	44.8	4.0178	1.08951
										801	44.856	4.0412	1.09724
										802	44.912	4.0646	1.105
										803	44.968	4.0881	1.11281
										804	45.024	4.1117	1.12066
										805	45.08	4.1354	1.12855
										806	45.136	4.1592	1.13648
										807	45.192	4.1831	1.14445
										808	45.248	4.207	1.15247
										809	45.304	4.2311	1.16053
										810	45.36	4.2552	1.16863
										811	45.416	4.2794	1.17677
										812	45.472	4.3037	1.18495
										813	45.528	4.3281	1.19318
										814	45.584	4.3526	1.20145
										815	45.64	4.3772	1.20976
										816	45.696	4.4018	1.21812
										817	45.752	4.4266	1.22651
										818	45.808	4.4514	1.23496
										819	45.864	4.4763	1.24344
										820	45.92	4.5013	1.25197
										821	45.976	4.5264	1.26054
										822	46.032	4.5516	1.26916
										823	46.088	4.5769	1.27781
										824	46.144	4.6023	1.28652
										825	46.2	4.6277	1.29527
										826	46.256	4.6533	1.30406
										827	46.312	4.6789	1.3129
										828	46.368	4.7046	1.32178
										829	46.424	4.7304	1.3307
										830	46.48	4.7563	1.33967
										831	46.536	4.7823	1.34869
										832	46.592	4.8084	1.35775
										833	46.648	4.8345	1.36685
										834	46.704	4.8608	1.37601
										835	46.76	4.8871	1.3852
										836	46.816	4.9135	1.39445
										837	46.872	4.9401	1.40373
										838	46.928	4.9667	1.41307
										839	46.984	4.9934	1.42245
										840	47.04	5.0201	1.43187
										841	47.096	5.047	1.44135
										842	47.152	5.074	1.45086
										843	47.208	5.101	1.46043
										844	47.264	5.1282	1.47004
										845	47.32	5.1554	1.4797
										846	47.376	5.1827	1.48941
										847	47.432	5.2101	1.49916
										848	47.488	5.2376	1.50896
										849	47.544	5.2652	1.51881
										850	47.6	5.2929	1.5287
										851	47.656	5.3206	1.53865
										852	47.712	5.3485	1.54864
										853	47.768	5.3764	1.55868
										854	47.824	5.4044	1.56876
										855	47.88	5.4325	1.5789
										856	47.936	5.4608	1.58908
										857	47.992	5.489	1.59931
										858	48.048	5.5174	1.60959
										859	48.104	5.5459	1.61992
										860	48.16	5.5745	1.6303
										861	48.216	5.6031	1.64072
										862	48.272	5.6318	1.6512
										863	48.328	5.6607	1.66172
										864	48.384	5.6896	1.6723
										865	48.44	5.7186	1.68292
										866	48.496	5.7477	1.69359
										867	48.552	5.7768	1.70432
										868	48.608	5.8061	1.71509
										869	48.664	5.8355	1.72591
										870	48.72	5.8649	1.73678
										871	48.776	5.8944	1.74771
										872	48.832	5.9241	1.75868
										873	48.888	5.9538	1.7697
										874	48.944	5.9836	1.78078
										875	49	6.0135	1.7919
										876	49.056	6.0434	1.80308
										877	49.112	6.0735	1.81431
										878	49.168	6.1037	1.82558
										879	49.224	6.1339	1.83692
										880	49.28	6.1642	1.8483
										881	49.336	6.1946	1.85973
										882	49.392	6.2251	1.87121
										883	49.448	6.2557	1.88275
										884	49.504	6.2864	1.89434
										885	49.56	6.3172	1.90598
										886	49.616	6.348	1.91767
										887	49.672	6.379	1.92941
										888	49.728	6.41	1.94121
										889	49.784	6.4411	1.95306
										890	49.84	6.4723	1.96496
										891	49.896	6.5036	1.97692
										892	49.952	6.535	1.98893
										893	50.008	6.5665	2.00099
										894	50.064	6.598	2.0131
										895	50.12	6.6297	2.02527
										896	50.176	6.6614	2.03749
										897	50.232	6.6932	2.04976
										898	50.288	6.7251	2.06209
										899	50.344	6.7571	2.07448
										900	50.4	6.7892	2.08691
										901	50.456	6.8214	2.0994
										902	50.512	6.8536	2.11195
										903	50.568	6.886	2.12455
										904	50.624	6.9184	2.1372
										905	50.68	6.9509	2.14991
										906	50.736	6.9835	2.16267
										907	50.792	7.0162	2.17549
										908	50.848	7.049	2.18836
										909	50.904	7.0818	2.20129
										910	50.96	7.1148	2.21427
										911	51.016	7.1478	2.22731
										912	51.072	7.1809	2.2404
										913	51.128	7.2141	2.25355
										914	51.184	7.2474	2.26676
										915	51.24	7.2808	2.28002
										916	51.296	7.3142	2.29333
										917	51.352	7.3478	2.30671
										918	51.408	7.3814	2.32014
										919	51.464	7.4151	2.33362
										920	51.52	7.4489	2.34716
										921	51.576	7.4828	2.36076
										922	51.632	7.5168	2.37442
										923	51.688	7.5509	2.38813
										924	51.744	7.585	2.4019
										925	51.8	7.6192	2.41572
										926	51.856	7.6535	2.4296
										927	51.912	7.6879	2.44354
										928	51.968	7.7224	2.45754
										929	52.024	7.757	2.47159
										930	52.08	7.7916	2.48571
										931	52.136	7.8264	2.49988
										932	52.192	7.8612	2.51411
										933	52.248	7.8961	2.52839
										934	52.304	7.9311	2.54274
										935	52.36	7.9661	2.55714
										936	52.416	8.0013	2.5716
										937	52.472	8.0365	2.58612
										938	52.528	8.0719	2.6007
										939	52.584	8.1073	2.61533
										940	52.64	8.1427	2.63003
										941	52.696	8.1783	2.64478
										942	52.752	8.214	2.65959
										943	52.808	8.2497	2.67447
										944	52.864	8.2855	2.6894
										945	52.92	8.3214	2.70439
										946	52.976	8.3574	2.71944
										947	53.032	8.3935	2.73455
										948	53.088	8.4296	2.74972
										949	53.144	8.4659	2.76495
										950	53.2	8.5022	2.78024
										951	53.256	8.5386	2.79559
										952	53.312	8.575	2.811
										953	53.368	8.6116	2.82647
										954	53.424	8.6482	2.84199
										955	53.48	8.685	2.85759
										956	53.536	8.7218	2.87324
										957	53.592	8.7586	2.88895
										958	53.648	8.7956	2.90472
										959	53.704	8.8327	2.92056
										960	53.76	8.8698	2.93645
										961	53.816	8.907	2.95241
										962	53.872	8.9443	2.96842
										963	53.928	8.9816	2.9845
										964	53.984	9.0191	3.00064
										965	54.04	9.0566	3.01684
										966	54.096	9.0942	3.03311
										967	54.152	9.1319	3.04943
										968	54.208	9.1697	3.06582
										969	54.264	9.2075	3.08227
										970	54.32	9.2454	3.09878
										971	54.376	9.2834	3.11535
										972	54.432	9.3215	3.13199
										973	54.488	9.3597	3.14869
										974	54.544	9.3979	3.16545
										975	54.6	9.4362	3.18227
										976	54.656	9.4746	3.19915
										977	54.712	9.5131	3.2161
										978	54.768	9.5516	3.23311
										979	54.824	9.5903	3.25019
										980	54.88	9.629	3.26733
										981	54.936	9.6678	3.28453
										982	54.992	9.7066	3.30179
										983	55.048	9.7456	3.31912
										984	55.104	9.7846	3.33651
										985	55.16	9.8237	3.35397
										986	55.216	9.8628	3.37149
										987	55.272	9.9021	3.38907
										988	55.328	9.9414	3.40671
										989	55.384	9.9808	3.42442
										990	55.44	10.0203	3.4422
										991	55.496	10.0598	3.46004
										992	55.552	10.0995	3.47794
										993	55.608	10.1392	3.49591
										994	55.664	10.1789	3.51394
										995	55.72	10.2188	3.53204
										996	55.776	10.2587	3.5502
										997	55.832	10.2987	3.56843
										998	55.888	10.3388	3.58672
										999	55.944	10.3789	3.60507
										1000	56	10.4192	3.6235

## Sheet: Figure 3g
Figure 3g	Selectivity in the case of 40 s TMPMCT inhibitor layer with additional H2O pulse
		Selectivity %)		Selectivity %)				Fitting by JMAK model
	ALD cycles (#)	TiO2/40s TMPMCT	Error	ALD cycles (#)	TiO2/40s TMPMCT with H2O	Error		ALD cycles (#)	TiO2/40s TMPMCT	TiO2/40s TMPMCT with H2O
	0	100	0	0	100	0		0	100	100
	100	91.18	5.0544	300	97.6574	0.57903		1	100	100
	200	91.4089	4.55334	360	99.304	0.55483		2	100	100
	300	94.4681	4.94975	420	99.6071	0.36119		3	100	100
	400	93.7411	4.5759	480	97.188	0.30065		4	100	100
	500	98.4841	4.42826	600	94.1958	4.70979		5	100	100
	600	95.8607	4.08401	700	95.9201	4.796		6	100	100
	700	92.2269	12.6193	800	96.2188	4.81094		7	100	100
	800	88.277	13.9213	900	91.3531	4.56766		8	100	100
	900	75.6275	9.66838	1000	89.5669	4.47834		9	100	100
	1000	62.3712	10.987					10	100	100
								11	100	100
								12	100	100
								13	100	100
								14	100	100
								15	100	100
								16	100	100
								17	100	100
								18	100	100
								19	100	100
								20	100	100
								21	100	100
								22	100	100
								23	100	100
								24	100	100
								25	100	100
								26	100	100
								27	100	100
								28	100	100
								29	100	100
								30	100	100
								31	100	100
								32	100	100
								33	100	100
								34	100	100
								35	100	100
								36	100	100
								37	100	100
								38	100	100
								39	100	100
								40	100	100
								41	100	100
								42	100	100
								43	100	100
								44	100	100
								45	100	100
								46	100	100
								47	100	100
								48	100	100
								49	100	100
								50	100	100
								51	100	100
								52	100	100
								53	100	100
								54	100	100
								55	100	100
								56	100	100
								57	100	100
								58	100	100
								59	100	100
								60	100	100
								61	100	100
								62	100	100
								63	100	100
								64	100	100
								65	100	100
								66	100	100
								67	100	100
								68	100	100
								69	100	100
								70	100	100
								71	100	100
								72	100	100
								73	100	100
								74	100	100
								75	100	100
								76	100	100
								77	100	100
								78	100	100
								79	100	100
								80	100	100
								81	100	100
								82	100	100
								83	100	100
								84	100	100
								85	100	100
								86	100	100
								87	100	100
								88	100	100
								89	100	100
								90	100	100
								91	100	100
								92	100	100
								93	100	100
								94	100	100
								95	100	100
								96	100	100
								97	100	100
								98	100	100
								99	100	100
								100	100	100
								101	100	100
								102	100	100
								103	100	100
								104	100	100
								105	100	100
								106	100	100
								107	100	100
								108	100	100
								109	100	100
								110	100	100
								111	100	100
								112	100	100
								113	100	100
								114	100	100
								115	100	100
								116	100	100
								117	100	100
								118	100	100
								119	100	100
								120	100	100
								121	100	100
								122	100	100
								123	100	100
								124	100	100
								125	100	100
								126	100	100
								127	100	100
								128	100	100
								129	99.999	100
								130	99.999	100
								131	99.999	100
								132	99.999	100
								133	99.999	100
								134	99.999	100
								135	99.999	100
								136	99.999	100
								137	99.999	100
								138	99.999	100
								139	99.999	100
								140	99.999	100
								141	99.999	100
								142	99.999	100
								143	99.999	100
								144	99.999	100
								145	99.999	100
								146	99.999	100
								147	99.998	100
								148	99.998	100
								149	99.998	100
								150	99.998	100
								151	99.998	100
								152	99.998	100
								153	99.998	100
								154	99.998	100
								155	99.998	100
								156	99.997	100
								157	99.997	100
								158	99.997	100
								159	99.997	100
								160	99.997	100
								161	99.997	100
								162	99.997	100
								163	99.996	100
								164	99.996	100
								165	99.996	100
								166	99.996	100
								167	99.996	100
								168	99.996	100
								169	99.995	100
								170	99.995	100
								171	99.995	100
								172	99.995	100
								173	99.994	100
								174	99.994	100
								175	99.994	100
								176	99.994	100
								177	99.993	100
								178	99.993	100
								179	99.993	100
								180	99.993	100
								181	99.992	100
								182	99.992	100
								183	99.992	100
								184	99.991	100
								185	99.991	100
								186	99.991	100
								187	99.99	100
								188	99.99	100
								189	99.99	100
								190	99.989	100
								191	99.989	100
								192	99.988	100
								193	99.988	100
								194	99.987	100
								195	99.987	100
								196	99.986	100
								197	99.986	100
								198	99.986	99.999
								199	99.985	99.999
								200	99.984	99.999
								201	99.984	99.999
								202	99.983	99.999
								203	99.983	99.999
								204	99.982	99.999
								205	99.982	99.999
								206	99.981	99.999
								207	99.98	99.999
								208	99.98	99.999
								209	99.979	99.999
								210	99.978	99.999
								211	99.978	99.999
								212	99.977	99.999
								213	99.976	99.999
								214	99.975	99.999
								215	99.975	99.999
								216	99.974	99.999
								217	99.973	99.999
								218	99.972	99.999
								219	99.971	99.999
								220	99.971	99.999
								221	99.97	99.999
								222	99.969	99.999
								223	99.968	99.999
								224	99.967	99.999
								225	99.966	99.998
								226	99.965	99.998
								227	99.964	99.998
								228	99.963	99.998
								229	99.962	99.998
								230	99.961	99.998
								231	99.96	99.998
								232	99.958	99.998
								233	99.957	99.998
								234	99.956	99.998
								235	99.955	99.998
								236	99.954	99.998
								237	99.952	99.998
								238	99.951	99.998
								239	99.95	99.997
								240	99.948	99.997
								241	99.947	99.997
								242	99.946	99.997
								243	99.944	99.997
								244	99.943	99.997
								245	99.941	99.997
								246	99.94	99.997
								247	99.938	99.997
								248	99.937	99.997
								249	99.935	99.996
								250	99.933	99.996
								251	99.932	99.996
								252	99.93	99.996
								253	99.928	99.996
								254	99.927	99.996
								255	99.925	99.996
								256	99.923	99.996
								257	99.921	99.995
								258	99.919	99.995
								259	99.917	99.995
								260	99.915	99.995
								261	99.913	99.995
								262	99.911	99.995
								263	99.909	99.994
								264	99.907	99.994
								265	99.905	99.994
								266	99.903	99.994
								267	99.901	99.994
								268	99.898	99.994
								269	99.896	99.993
								270	99.894	99.993
								271	99.891	99.993
								272	99.889	99.993
								273	99.886	99.993
								274	99.884	99.992
								275	99.881	99.992
								276	99.879	99.992
								277	99.876	99.992
								278	99.874	99.992
								279	99.871	99.991
								280	99.868	99.991
								281	99.865	99.991
								282	99.863	99.991
								283	99.86	99.99
								284	99.857	99.99
								285	99.854	99.99
								286	99.851	99.99
								287	99.848	99.989
								288	99.845	99.989
								289	99.841	99.989
								290	99.838	99.988
								291	99.835	99.988
								292	99.832	99.988
								293	99.828	99.988
								294	99.825	99.987
								295	99.821	99.987
								296	99.818	99.987
								297	99.814	99.986
								298	99.811	99.986
								299	99.807	99.986
								300	99.803	99.985
								301	99.799	99.985
								302	99.796	99.984
								303	99.792	99.984
								304	99.788	99.984
								305	99.784	99.983
								306	99.78	99.983
								307	99.776	99.983
								308	99.771	99.982
								309	99.767	99.982
								310	99.763	99.981
								311	99.759	99.981
								312	99.754	99.98
								313	99.75	99.98
								314	99.745	99.979
								315	99.741	99.979
								316	99.736	99.979
								317	99.731	99.978
								318	99.727	99.978
								319	99.722	99.977
								320	99.717	99.977
								321	99.712	99.976
								322	99.707	99.975
								323	99.702	99.975
								324	99.697	99.974
								325	99.691	99.974
								326	99.686	99.973
								327	99.681	99.973
								328	99.675	99.972
								329	99.67	99.972
								330	99.664	99.971
								331	99.659	99.97
								332	99.653	99.97
								333	99.647	99.969
								334	99.641	99.968
								335	99.636	99.968
								336	99.63	99.967
								337	99.624	99.966
								338	99.617	99.966
								339	99.611	99.965
								340	99.605	99.964
								341	99.599	99.964
								342	99.592	99.963
								343	99.586	99.962
								344	99.579	99.961
								345	99.573	99.961
								346	99.566	99.96
								347	99.559	99.959
								348	99.552	99.958
								349	99.545	99.957
								350	99.538	99.957
								351	99.531	99.956
								352	99.524	99.955
								353	99.517	99.954
								354	99.509	99.953
								355	99.502	99.952
								356	99.494	99.951
								357	99.487	99.95
								358	99.479	99.949
								359	99.471	99.948
								360	99.463	99.948
								361	99.455	99.947
								362	99.447	99.946
								363	99.439	99.945
								364	99.431	99.944
								365	99.423	99.943
								366	99.414	99.941
								367	99.406	99.94
								368	99.397	99.939
								369	99.389	99.938
								370	99.38	99.937
								371	99.371	99.936
								372	99.362	99.935
								373	99.353	99.934
								374	99.344	99.933
								375	99.335	99.931
								376	99.326	99.93
								377	99.316	99.929
								378	99.307	99.928
								379	99.297	99.927
								380	99.288	99.925
								381	99.278	99.924
								382	99.268	99.923
								383	99.258	99.921
								384	99.248	99.92
								385	99.238	99.919
								386	99.228	99.917
								387	99.217	99.916
								388	99.207	99.915
								389	99.196	99.913
								390	99.186	99.912
								391	99.175	99.91
								392	99.164	99.909
								393	99.153	99.907
								394	99.142	99.906
								395	99.131	99.904
								396	99.12	99.903
								397	99.108	99.901
								398	99.097	99.899
								399	99.085	99.898
								400	99.073	99.896
								401	99.062	99.895
								402	99.05	99.893
								403	99.038	99.891
								404	99.026	99.89
								405	99.013	99.888
								406	99.001	99.886
								407	98.989	99.884
								408	98.976	99.882
								409	98.963	99.881
								410	98.951	99.879
								411	98.938	99.877
								412	98.925	99.875
								413	98.912	99.873
								414	98.898	99.871
								415	98.885	99.869
								416	98.871	99.867
								417	98.858	99.865
								418	98.844	99.863
								419	98.83	99.861
								420	98.816	99.859
								421	98.802	99.857
								422	98.788	99.855
								423	98.774	99.853
								424	98.759	99.851
								425	98.745	99.849
								426	98.73	99.846
								427	98.715	99.844
								428	98.701	99.842
								429	98.686	99.84
								430	98.67	99.837
								431	98.655	99.835
								432	98.64	99.833
								433	98.624	99.83
								434	98.609	99.828
								435	98.593	99.825
								436	98.577	99.823
								437	98.561	99.821
								438	98.545	99.818
								439	98.528	99.816
								440	98.512	99.813
								441	98.496	99.81
								442	98.479	99.808
								443	98.462	99.805
								444	98.445	99.802
								445	98.428	99.8
								446	98.411	99.797
								447	98.394	99.794
								448	98.376	99.792
								449	98.359	99.789
								450	98.341	99.786
								451	98.323	99.783
								452	98.305	99.78
								453	98.287	99.777
								454	98.269	99.774
								455	98.25	99.771
								456	98.232	99.768
								457	98.213	99.765
								458	98.194	99.762
								459	98.175	99.759
								460	98.156	99.756
								461	98.137	99.753
								462	98.118	99.75
								463	98.098	99.746
								464	98.079	99.743
								465	98.059	99.74
								466	98.039	99.737
								467	98.019	99.733
								468	97.999	99.73
								469	97.978	99.726
								470	97.958	99.723
								471	97.937	99.719
								472	97.917	99.716
								473	97.896	99.712
								474	97.875	99.709
								475	97.853	99.705
								476	97.832	99.702
								477	97.811	99.698
								478	97.789	99.694
								479	97.767	99.69
								480	97.745	99.687
								481	97.723	99.683
								482	97.701	99.679
								483	97.679	99.675
								484	97.656	99.671
								485	97.633	99.667
								486	97.611	99.663
								487	97.588	99.659
								488	97.564	99.655
								489	97.541	99.651
								490	97.518	99.647
								491	97.494	99.643
								492	97.47	99.639
								493	97.447	99.634
								494	97.423	99.63
								495	97.398	99.626
								496	97.374	99.621
								497	97.35	99.617
								498	97.325	99.613
								499	97.3	99.608
								500	97.275	99.604
								501	97.25	99.599
								502	97.225	99.594
								503	97.199	99.59
								504	97.174	99.585
								505	97.148	99.58
								506	97.122	99.576
								507	97.096	99.571
								508	97.07	99.566
								509	97.043	99.561
								510	97.017	99.556
								511	96.99	99.551
								512	96.963	99.546
								513	96.936	99.541
								514	96.909	99.536
								515	96.882	99.531
								516	96.854	99.526
								517	96.827	99.521
								518	96.799	99.516
								519	96.771	99.51
								520	96.743	99.505
								521	96.714	99.5
								522	96.686	99.494
								523	96.657	99.489
								524	96.628	99.483
								525	96.599	99.478
								526	96.57	99.472
								527	96.541	99.466
								528	96.511	99.461
								529	96.482	99.455
								530	96.452	99.449
								531	96.422	99.443
								532	96.392	99.438
								533	96.362	99.432
								534	96.331	99.426
								535	96.301	99.42
								536	96.27	99.414
								537	96.239	99.408
								538	96.208	99.402
								539	96.176	99.395
								540	96.145	99.389
								541	96.113	99.383
								542	96.081	99.377
								543	96.049	99.37
								544	96.017	99.364
								545	95.985	99.357
								546	95.952	99.351
								547	95.92	99.344
								548	95.887	99.338
								549	95.854	99.331
								550	95.821	99.324
								551	95.787	99.318
								552	95.754	99.311
								553	95.72	99.304
								554	95.686	99.297
								555	95.652	99.29
								556	95.618	99.283
								557	95.584	99.276
								558	95.549	99.269
								559	95.514	99.262
								560	95.48	99.255
								561	95.445	99.247
								562	95.409	99.24
								563	95.374	99.233
								564	95.338	99.225
								565	95.302	99.218
								566	95.267	99.21
								567	95.23	99.203
								568	95.194	99.195
								569	95.158	99.187
								570	95.121	99.18
								571	95.084	99.172
								572	95.047	99.164
								573	95.01	99.156
								574	94.973	99.148
								575	94.935	99.14
								576	94.897	99.132
								577	94.86	99.124
								578	94.822	99.116
								579	94.783	99.108
								580	94.745	99.099
								581	94.706	99.091
								582	94.668	99.083
								583	94.629	99.074
								584	94.59	99.066
								585	94.55	99.057
								586	94.511	99.048
								587	94.471	99.04
								588	94.431	99.031
								589	94.391	99.022
								590	94.351	99.013
								591	94.311	99.004
								592	94.27	98.995
								593	94.23	98.986
								594	94.189	98.977
								595	94.148	98.968
								596	94.106	98.959
								597	94.065	98.95
								598	94.023	98.94
								599	93.982	98.931
								600	93.94	98.922
								601	93.898	98.912
								602	93.855	98.903
								603	93.813	98.893
								604	93.77	98.883
								605	93.727	98.874
								606	93.684	98.864
								607	93.641	98.854
								608	93.598	98.844
								609	93.554	98.834
								610	93.51	98.824
								611	93.466	98.814
								612	93.422	98.804
								613	93.378	98.793
								614	93.334	98.783
								615	93.289	98.773
								616	93.244	98.762
								617	93.199	98.752
								618	93.154	98.741
								619	93.109	98.731
								620	93.063	98.72
								621	93.018	98.709
								622	92.972	98.698
								623	92.926	98.688
								624	92.88	98.677
								625	92.833	98.666
								626	92.787	98.655
								627	92.74	98.643
								628	92.693	98.632
								629	92.646	98.621
								630	92.599	98.61
								631	92.551	98.598
								632	92.503	98.587
								633	92.456	98.575
								634	92.408	98.564
								635	92.36	98.552
								636	92.311	98.54
								637	92.263	98.528
								638	92.214	98.516
								639	92.165	98.505
								640	92.116	98.493
								641	92.067	98.48
								642	92.018	98.468
								643	91.968	98.456
								644	91.918	98.444
								645	91.868	98.431
								646	91.818	98.419
								647	91.768	98.407
								648	91.718	98.394
								649	91.667	98.381
								650	91.616	98.369
								651	91.565	98.356
								652	91.514	98.343
								653	91.463	98.33
								654	91.411	98.317
								655	91.36	98.304
								656	91.308	98.291
								657	91.256	98.278
								658	91.204	98.264
								659	91.151	98.251
								660	91.099	98.238
								661	91.046	98.224
								662	90.993	98.211
								663	90.94	98.197
								664	90.887	98.183
								665	90.834	98.169
								666	90.78	98.156
								667	90.727	98.142
								668	90.673	98.128
								669	90.619	98.114
								670	90.565	98.099
								671	90.51	98.085
								672	90.456	98.071
								673	90.401	98.056
								674	90.346	98.042
								675	90.291	98.027
								676	90.236	98.013
								677	90.18	97.998
								678	90.125	97.983
								679	90.069	97.969
								680	90.013	97.954
								681	89.957	97.939
								682	89.901	97.924
								683	89.845	97.908
								684	89.788	97.893
								685	89.731	97.878
								686	89.675	97.863
								687	89.618	97.847
								688	89.56	97.832
								689	89.503	97.816
								690	89.446	97.8
								691	89.388	97.785
								692	89.33	97.769
								693	89.272	97.753
								694	89.214	97.737
								695	89.156	97.721
								696	89.097	97.705
								697	89.038	97.688
								698	88.98	97.672
								699	88.921	97.656
								700	88.862	97.639
								701	88.802	97.623
								702	88.743	97.606
								703	88.683	97.589
								704	88.624	97.572
								705	88.564	97.556
								706	88.504	97.539
								707	88.443	97.522
								708	88.383	97.504
								709	88.323	97.487
								710	88.262	97.47
								711	88.201	97.453
								712	88.14	97.435
								713	88.079	97.418
								714	88.018	97.4
								715	87.956	97.382
								716	87.895	97.364
								717	87.833	97.347
								718	87.771	97.329
								719	87.709	97.311
								720	87.647	97.293
								721	87.585	97.274
								722	87.522	97.256
								723	87.459	97.238
								724	87.397	97.219
								725	87.334	97.201
								726	87.271	97.182
								727	87.207	97.163
								728	87.144	97.145
								729	87.081	97.126
								730	87.017	97.107
								731	86.953	97.088
								732	86.889	97.069
								733	86.825	97.049
								734	86.761	97.03
								735	86.697	97.011
								736	86.632	96.991
								737	86.567	96.972
								738	86.503	96.952
								739	86.438	96.932
								740	86.373	96.913
								741	86.308	96.893
								742	86.242	96.873
								743	86.177	96.853
								744	86.111	96.833
								745	86.045	96.812
								746	85.98	96.792
								747	85.914	96.772
								748	85.847	96.751
								749	85.781	96.73
								750	85.715	96.71
								751	85.648	96.689
								752	85.581	96.668
								753	85.515	96.647
								754	85.448	96.626
								755	85.381	96.605
								756	85.313	96.584
								757	85.246	96.563
								758	85.179	96.541
								759	85.111	96.52
								760	85.043	96.498
								761	84.976	96.476
								762	84.908	96.455
								763	84.84	96.433
								764	84.771	96.411
								765	84.703	96.389
								766	84.635	96.367
								767	84.566	96.345
								768	84.497	96.322
								769	84.428	96.3
								770	84.36	96.278
								771	84.291	96.255
								772	84.221	96.232
								773	84.152	96.21
								774	84.083	96.187
								775	84.013	96.164
								776	83.943	96.141
								777	83.874	96.118
								778	83.804	96.095
								779	83.734	96.071
								780	83.664	96.048
								781	83.594	96.024
								782	83.523	96.001
								783	83.453	95.977
								784	83.382	95.953
								785	83.312	95.93
								786	83.241	95.906
								787	83.17	95.882
								788	83.099	95.858
								789	83.028	95.833
								790	82.957	95.809
								791	82.885	95.785
								792	82.814	95.76
								793	82.742	95.736
								794	82.671	95.711
								795	82.599	95.686
								796	82.527	95.661
								797	82.455	95.637
								798	82.383	95.611
								799	82.311	95.586
								800	82.239	95.561
								801	82.167	95.536
								802	82.094	95.51
								803	82.022	95.485
								804	81.949	95.459
								805	81.876	95.434
								806	81.803	95.408
								807	81.731	95.382
								808	81.658	95.356
								809	81.584	95.33
								810	81.511	95.304
								811	81.438	95.278
								812	81.365	95.251
								813	81.291	95.225
								814	81.218	95.198
								815	81.144	95.172
								816	81.07	95.145
								817	80.996	95.118
								818	80.923	95.091
								819	80.849	95.064
								820	80.774	95.037
								821	80.7	95.01
								822	80.626	94.983
								823	80.552	94.955
								824	80.477	94.928
								825	80.403	94.9
								826	80.328	94.872
								827	80.254	94.845
								828	80.179	94.817
								829	80.104	94.789
								830	80.029	94.761
								831	79.954	94.733
								832	79.879	94.704
								833	79.804	94.676
								834	79.729	94.648
								835	79.654	94.619
								836	79.578	94.59
								837	79.503	94.562
								838	79.428	94.533
								839	79.352	94.504
								840	79.276	94.475
								841	79.201	94.446
								842	79.125	94.417
								843	79.049	94.387
								844	78.973	94.358
								845	78.897	94.328
								846	78.821	94.299
								847	78.745	94.269
								848	78.669	94.239
								849	78.593	94.21
								850	78.517	94.18
								851	78.44	94.149
								852	78.364	94.119
								853	78.287	94.089
								854	78.211	94.059
								855	78.134	94.028
								856	78.058	93.998
								857	77.981	93.967
								858	77.904	93.936
								859	77.828	93.905
								860	77.751	93.875
								861	77.674	93.844
								862	77.597	93.812
								863	77.52	93.781
								864	77.443	93.75
								865	77.366	93.718
								866	77.288	93.687
								867	77.211	93.655
								868	77.134	93.624
								869	77.057	93.592
								870	76.979	93.56
								871	76.902	93.528
								872	76.825	93.496
								873	76.747	93.464
								874	76.67	93.431
								875	76.592	93.399
								876	76.514	93.367
								877	76.437	93.334
								878	76.359	93.301
								879	76.281	93.269
								880	76.204	93.236
								881	76.126	93.203
								882	76.048	93.17
								883	75.97	93.137
								884	75.892	93.103
								885	75.814	93.07
								886	75.736	93.036
								887	75.658	93.003
								888	75.58	92.969
								889	75.502	92.936
								890	75.424	92.902
								891	75.346	92.868
								892	75.267	92.834
								893	75.189	92.8
								894	75.111	92.766
								895	75.033	92.731
								896	74.954	92.697
								897	74.876	92.662
								898	74.798	92.628
								899	74.719	92.593
								900	74.641	92.558
								901	74.563	92.523
								902	74.484	92.488
								903	74.406	92.453
								904	74.327	92.418
								905	74.249	92.383
								906	74.17	92.348
								907	74.092	92.312
								908	74.013	92.277
								909	73.935	92.241
								910	73.856	92.205
								911	73.777	92.169
								912	73.699	92.133
								913	73.62	92.097
								914	73.542	92.061
								915	73.463	92.025
								916	73.384	91.989
								917	73.306	91.952
								918	73.227	91.916
								919	73.148	91.879
								920	73.069	91.843
								921	72.991	91.806
								922	72.912	91.769
								923	72.833	91.732
								924	72.755	91.695
								925	72.676	91.658
								926	72.597	91.621
								927	72.518	91.583
								928	72.44	91.546
								929	72.361	91.508
								930	72.282	91.471
								931	72.203	91.433
								932	72.125	91.395
								933	72.046	91.357
								934	71.967	91.319
								935	71.888	91.281
								936	71.81	91.243
								937	71.731	91.205
								938	71.652	91.166
								939	71.573	91.128
								940	71.495	91.089
								941	71.416	91.051
								942	71.337	91.012
								943	71.258	90.973
								944	71.18	90.934
								945	71.101	90.895
								946	71.022	90.856
								947	70.944	90.817
								948	70.865	90.777
								949	70.786	90.738
								950	70.708	90.698
								951	70.629	90.659
								952	70.55	90.619
								953	70.472	90.579
								954	70.393	90.54
								955	70.315	90.5
								956	70.236	90.46
								957	70.158	90.42
								958	70.079	90.379
								959	70.001	90.339
								960	69.922	90.299
								961	69.844	90.258
								962	69.765	90.217
								963	69.687	90.177
								964	69.608	90.136
								965	69.53	90.095
								966	69.452	90.054
								967	69.373	90.013
								968	69.295	89.972
								969	69.217	89.931
								970	69.139	89.89
								971	69.06	89.848
								972	68.982	89.807
								973	68.904	89.765
								974	68.826	89.723
								975	68.748	89.682
								976	68.67	89.64
								977	68.592	89.598
								978	68.514	89.556
								979	68.436	89.514
								980	68.358	89.472
								981	68.28	89.429
								982	68.202	89.387
								983	68.124	89.345
								984	68.046	89.302
								985	67.968	89.259
								986	67.89	89.217
								987	67.813	89.174
								988	67.735	89.131
								989	67.657	89.088
								990	67.58	89.045
								991	67.502	89.002
								992	67.425	88.959
								993	67.347	88.915
								994	67.27	88.872
								995	67.192	88.828
								996	67.115	88.785
								997	67.038	88.741
								998	66.96	88.697
								999	66.883	88.653
								1000	66.806	88.61

## Sheet: Figure 4b
Figure 4b	The growth of TiO2 ALD on TMPMCT/high AR hole
	Depth (nm)	w/o TMPMCT (nm)	Depth (nm)	40 s TMPMCT (nm)	Depth (nm)	60 s TMPMCT (nm)	Depth (nm)	40 s TMPMCT with H2O (nm)
Top	0	38	0	11.474	0	2.531	0	0.721
	36.788	37.7	18.912	15.565	36.788	6.58	9.959	2.464
	87.565	36.9	54.28	17.882	87.565	8.669	29.876	4.317
	140.674	36	140.84	18.436	140.674	10.991	75.726	6.183
	188.169	36	214.577	19	188.169	11.768	103.734	5.56
	299.05	37	276.345	19.4	299.05	12.804	141.909	7.844
	400.691	36	317.727	19.2	400.691	15.131	176.348	9.3
	422.971	36.7	372.523	20	422.971	15.907	237.137	9.958
	528.929	36.6	449.239	20	528.929	16.167	--	--
	615.458	36.6	482.547	20.1	615.458	17.984	344.087	11.577
	660.536	36	569.444	20.5	660.536	19.276	--	--
	705.786	34.5	630.941	21	705.786	19.017	393.05	12
	750	32.6	653.385	21.3	793.178	21.17	449.274	13.452
	800	31.74	707.386	22.1	865.113	25	521.888	13.734
	900	30.4	784.519	22.4	944.042	26.29	555.359	15.556
	1000	29	839.872	22.78	1058.72	26.29	588.347	17.675
	1100	28.1	975.906	23	1144.22	28.39	652.039	19.437
	--	--	1067.92	26.83	1164	30	711.376	21.4
			1142.01	26.92			766.147	21.86
			1158.36	28.93			884.819	23.12
							934.958	22.76
							977.558	25.74
							982.33	25.8
							1050	27.89
							--	--	--

## Sheet: Figure 4c
Figure 4c	The Selectivity in the cases of TMPMCT/high AR hole
		Selectivity %)
	Depth (nm)	w/o TMPMCT (%)	Depth (nm)	40 s TMPMCT (%)	Depth (nm)	60 s TMPMCT (%)	Depth (nm)	40 s TMPMCT with H2O (%)
	0	2.6	0	55.4183	0	88.0981	0	96.4588
			18.912	43.9755	36.788	71.7475	9.959	88.3949
			54.28	38.2122	87.565	64.3757	29.876	80.5176
			140.84	36.9863	140.674	56.8904	75.726	73.2239
			214.577	35.5932	188.169	54.5356	103.734	75.5926
			276.345	34.6801	299.05	51.5037	141.909	67.2101
			317.727	35.1351	400.691	45.1089	176.348	62.2718
			372.523	33.3333	422.971	43.0948	237.137	55
			449.239	33.3333	528.929	42.4324	--	--
			482.547	33.1115	615.458	37.9691	344.087	55.1079
			569.444	32.2314	660.536	34.9619	--	--
			630.941	31.1475	705.786	35.5542	393.05	53.8462
			653.385	30.5057	793.178	30.7831	449.274	49.667
			707.386	28.8245	865.113	23.0769	521.888	48.88
			784.519	28.2051	944.042	20.6819	555.359	45
			839.872	27.4291	1058.72	20.6819	588.347	38.708
			975.906	19.9041	1144.22	16.9762	652.039	34.5963
			1067.92	16.2301	1164	14.28	711.376	30.2932
			1142.01	16.0766			766.147	25.274
			1158.36	16.0598			884.819	24.7661
				--			934.958	23.533
							977.558	21.6915
							982.33	19.7605
							1050	16.1272
							--	--

[truncated: 5 more sheets: Figure 4d, Supplementary Fig 1, Supplementary Fig 6, Supplementary Fig 7, Supplementary Fig 14]
